# Supplementary material for: Activation-induced cytidine deaminase promotes DNA demethylation and expression of the Ninjurin-2 gene
Source: Biol Open. 2026 Jun 12;15(6):bio062001. doi: 10.1242/bio.062001 (PMC13312926; doi:10.1242/bio.062001)
Supplement: Dataset 1. [file biolopen-15-062001-Dataset1.xlsx]

## Sheet: Figure 1qPCR Data
	#1						#2												#3									#4									#5					#7				#8
	CT	Name	GAPDH	HIST1ME#①	SBNO2#①		CT	GAPDH	NINJ2#①	DNM1	CAMK1	PVT1	RASAL1	GSTZ1	CRTC1	KLF21B	FOXP1#①		CT	GAPDH	HIST1ME#②	SBNO2#②	ZYMND8	STRADA	BBC3	NAPA		CT	GAPDH	FOXP1#②	TNS1	BZRAP1	ST3GAL1	AIP	UNC93B1		CT	GAPDH	ADSSL1	PTMA		CT	GAPDH	PPP1R16B		CT	GAPDH	GNA12	NINJ2#②
	1	Control#1	14.76	21.26	24.17		Control#1	14.84	26.9	33.5	25.38	31.45	31.2	23.23	22.83	28.22	24.18		Control#1	14.75	21.16	24.17	20.49	25.14	25.77	19.72		Control#1	14.75	26.25	26.46	25.94	26.02	21.49	25.31		Control#1	14.83	26.5	14.97		Control#1	14.64	32.93		Control#1	15.78	25.22	27.69
	2	Control#2	13.96	19.58	24.08		Control#2	14.18	26.36	33.22	24.87	31.05	30.56	22.08	23.15	26.36	22.74		Control#2	14.18	20.82	23.33	19.41	24.62	24.86	19.01		Control#2	14.11	24.69	25.21	25.85	24.87	20.66	24.14		Control#2	14.12	24.33	14.51		Control#2	13.98	32.05		Control#2	15.63	24.12	27.38
	3	AID-myc-His#1	14.18	19.84	24.42		AID-myc-His#1	15.34	25.09	31.58	24.75	30.15	29.66	22.87	22.74	26.42	22.97		AID-myc-His#1	15.35	21.18	23.47	20.18	25.86	24.19	19.77		AID-myc-His#1	15.23	24.72	23.85	25.68	24.27	20.42	24.91		AID-myc-His#1	15.24	23.5	15.66		AID-myc-His#1	15.12	35.14		AID-myc-His#1	15.62	23.87	25.21
	4	AID-myc-His#2	14.8	20.76	24.51		AID-myc-His#2	15.07	24.54	29.2	23.92	30.53	29.12	22.37	22.69	25.73	22.05		AID-myc-His#2	15.06	21.46	23.23	19.89	24.65	24.32	19.62		AID-myc-His#2	15.02	23.98	24.17	25.23	24.51	21.04	24.6		AID-myc-His#2	15.03	22.9	16		AID-myc-His#2	14.92	33.74		AID-myc-His#2	15.4	22.77	24.79
	5	water	-	-	-		water	-	-	-	-	-	-	-	-	-	-		water	-	-	-	-	-	-	-		water	-	-	-	-	-	-	-		water	-	-	-		water	-	-		water	-	-	-
	6	Control#1	14.88	21.18	24.12		Control#1	14.87	27.02	33.29	25.35	31.02	31.58	23.23	22.92	28.18			Control#1	14.74	21.3	23.95	20.52	25.09	25.72	19.72		Control#1	14.82	26.39	26.48	25.9	25.87	21.33	25.24		Control#1	14.81	26.47	14.91		Control#1	14.66	34.3		Control#1	15.94	25.09	27.55
	7	Control#2	14.09	19.7	24.25		Control#2	14.24	26.29	33	24.86	30.68	31.24	22.07	23.17	26.34			Control#2	14.18	20.77	23.26	19.43	24.54	24.89	18.98		Control#2	14.16	24.7	25.27	25.61	24.73	20.6	24.2		Control#2	14.19	24.31	14.58		Control#2	14	31.85		Control#2	15.89	24.71	27.17
	8	AID-myc-His#1	14.27	19.82	24.38		AID-myc-His#1	15.4	25.14	31.38	24.69	29.82	30.2	22.84	22.68	26.21			AID-myc-His#1	15.39	21.08	23.44	20.26	25.73	24.14	19.71		AID-myc-His#1	15.27	24.92	23.75	25.61	24.22	20.5	25.07		AID-myc-His#1	15.35	23.45	15.81		AID-myc-His#1	15.19	-		AID-myc-His#1	16.11	23.91	25.22
	9	AID-myc-His#2	14.88	20.78	24.56		AID-myc-His#2	15.2	24.66	29.37	23.8	30.08	29.61	22.38	22.72	25.42			AID-myc-His#2	15.14	21.45	23.28	19.89	24.64	24.35	19.64		AID-myc-His#2	15.01	24.04	24.18	25.22	24.36	21.12	24.69		AID-myc-His#2	15.12	22.83	16		AID-myc-His#2	14.98	33.72		AID-myc-His#2	15.54	22.83	24.85
	10	water	-	-	-		water	-	-	-	-	-	-	-	-	-			water	-	-	-	-	-	-	-		water	-	-	-	-	-	-	-		water	-	-	-		water	-	-		water	-	-	-
	ΔCT	Name	GAPDH	HIST1ME#①	SBNO2#①		ΔCT	GAPDH	NINJ2#①	DNM1	CAMK1	PVT1	RASAL1	GSTZ1	CRTC1	KLF21B	FOXP1#①		ΔCT	GAPDH	HIST1ME#②	SBNO2#②	ZYMND8	STRADA	BBC3	NAPA		ΔCT	GAPDH	FOXP1#②	TNS1	BZRAP1	ST3GAL1	AIP	UNC93B1		ΔCT	GAPDH	ADSSL1	PTMA		ΔCT	GAPDH	PPP1R16B		ΔCT	GAPDH	GNA12	NINJ2
	1	Control#1		6.5	9.41		Control#1		12.06	18.66	10.54	16.61	16.36	8.39	7.99	13.38	9.34		Control#1		6.41	9.42	5.74	10.39	11.02	4.97		Control#1		11.5	11.71	11.19	11.27	6.74	10.56		Control#1		11.67	0.14		Control#1		18.29		Control#1		9.44	11.91
	2	Control#2		5.62	10.12		Control#2		12.18	19.04	10.69	16.87	16.38	7.9	8.97	12.18	8.56		Control#2		6.64	9.15	5.23	10.44	10.68	4.83		Control#2		10.58	11.1	11.74	10.76	6.55	10.03		Control#2		10.21	0.39		Control#2		18.07		Control#2		8.49	11.75
	3	AID-myc-His#1		5.66	10.24		AID-myc-His#1		9.75	16.24	9.41	14.81	14.32	7.53	7.4	11.08	7.63		AID-myc-His#1		5.83	8.12	4.83	10.51	8.84	4.42		AID-myc-His#1		9.49	8.62	10.45	9.04	5.19	9.68		AID-myc-His#1		8.26	0.42		AID-myc-His#1		20.02		AID-myc-His#1		8.25	9.59
	4	AID-myc-His#2		5.96	9.71		AID-myc-His#2		9.47	14.13	8.85	15.46	14.05	7.3	7.62	10.66	6.98		AID-myc-His#2		6.4	8.17	4.83	9.59	9.26	4.56		AID-myc-His#2		8.96	9.15	10.21	9.49	6.02	9.58		AID-myc-His#2		7.87	0.97		AID-myc-His#2		18.82		AID-myc-His#2		7.37	9.39
	5	water					water												water									water									water					water				water
	6	Control#1		6.3	9.24		Control#1		12.15	18.42	10.48	16.15	16.71	8.36	8.05	13.31			Control#1		6.56	9.21	5.78	10.35	10.98	4.98		Control#1		11.57	11.66	11.08	11.05	6.51	10.42		Control#1		11.66	0.1		Control#1		19.64		Control#1		9.15	11.61
	7	Control#2		5.61	10.16		Control#2		12.05	18.76	10.62	16.44	17	7.83	8.93	12.1			Control#2		6.59	9.08	5.25	10.36	10.71	4.8		Control#2		10.54	11.11	11.45	10.57	6.44	10.04		Control#2		10.12	0.39		Control#2		17.85		Control#2		8.82	11.28
	8	AID-myc-His#1		5.55	10.11		AID-myc-His#1		9.74	15.98	9.29	14.42	14.8	7.44	7.28	10.81			AID-myc-His#1		5.69	8.05	4.87	10.34	8.75	4.32		AID-myc-His#1		9.65	8.48	10.34	8.95	5.23	9.8		AID-myc-His#1		8.1	0.46		AID-myc-His#1		#VALUE!		AID-myc-His#1		7.8	9.11
	9	AID-myc-His#2		5.9	9.68		AID-myc-His#2		9.46	14.17	8.6	14.88	14.41	7.18	7.52	10.22			AID-myc-His#2		6.31	8.14	4.75	9.5	9.21	4.5		AID-myc-His#2		9.03	9.17	10.21	9.35	6.11	9.68		AID-myc-His#2		7.71	0.88		AID-myc-His#2		18.74		AID-myc-His#2		7.29	9.31
	10	water					water												water									water									water					water				water
	2^-ΔCT	Name	GAPDH	HIST1ME#①	SBNO2#①		2^-ΔCT	GAPDH	NINJ2#①	DNM1	CAMK1	PVT1	RASAL1	GSTZ1	CRTC1	KLF21B	FOXP1#①		2^-ΔCT	GAPDH	HIST1ME#②	SBNO2#②	ZYMND8	STRADA	BBC3	NAPA		2^-ΔCT	GAPDH	FOXP1#②	TNS1	BZRAP1	ST3GAL1	AIP	UNC93B1		2^-ΔCT	GAPDH	ADSSL1	PTMA		ΔCT	GAPDH	PPP1R16B		ΔCT	GAPDH	GNA12	NINJ2
	1	Control#1		0.0110485	0.00146997		Control#1		0.000234195	2.41424e-06	0.000671651	9.99751e-06	1.18891e-05	0.00298098	0.00393342	9.38034e-05	0.00154305		Control#1		0.0117597	0.00145981	0.0187106	0.000745244	0.000481559	0.0319066		Control#1		0.000345267	0.000298496	0.00042803	0.000404941	0.0093553	0.000662404		Control#1	DLD-1 6f6	0.000306888	0.907519		Control#1		3.12005e-06		Control#1		0.00143972	0.000259856
	2	Control#2		0.0203335	0.000898621		Control#2		0.000215504	1.85519e-06	0.000605326	8.3488e-06	1.17254e-05	0.00418662	0.00199416	0.000215504	0.00264962		Control#2		0.0100268	0.00176025	0.0266448	0.000719858	0.000609536	0.0351581		Control#2		0.000653285	0.000455583	0.000292353	0.000576657	0.0106722	0.000956465		Control#2	DLD-1 1f8	0.000844275	0.76313		Control#2		3.63403e-06		Control#2		0.00278135	0.000290334
	3	AID-myc-His#1		0.0197774	0.0008269		AID-myc-His#1		0.00116134	1.29203e-05	0.00146997	3.48133e-05	4.88934e-05	0.00541058	0.00592077	0.000461942	0.00504825		AID-myc-His#1		0.017579	0.00359448	0.0351581	0.000685764	0.0021822	0.046714		AID-myc-His#1		0.00139067	0.00254168	0.000714886	0.00189972	0.0273939	0.00121907		AID-myc-His#1	DLD-1 3D3	0.00326206	0.747425		AID-myc-His#1		9.40545e-07		AID-myc-His#1		0.00328475	0.00129754
	4	AID-myc-His#2		0.0160643	0.00119398		AID-myc-His#2		0.00141009	5.57758e-05	0.00216713	2.21859e-05	5.89561e-05	0.00634572	0.00508337	0.000618045	0.00792156		AID-myc-His#2		0.0118415	0.00347204	0.0351581	0.00129754	0.00163103	0.0423939		AID-myc-His#2		0.00200803	0.00176025	0.000844275	0.00139067	0.0154099	0.00130657		AID-myc-His#2	DLD-1 1E10	0.00427458	0.510506		AID-myc-His#2		2.1608e-06		AID-myc-His#2		0.00604518	0.00149049
	5	water					water												water									water									water					water				water
	6	Control#1		0.0126914	0.0016538		Control#1		0.000220032	2.8512e-06	0.000700173	1.3752e-05	9.32801e-06	0.00304361	0.00377319	9.8467e-05			Control#1		0.0105985	0.00168855	0.018199	0.000766195	0.000495097	0.0316862		Control#1		0.000328914	0.000309023	0.000461942	0.000471649	0.0109722	0.000729907		Control#1	DLD-1 6f6	0.000309023	0.933033		Control#1		1.22397e-06		Control#1		0.00176025	0.00031992
	7	Control#2		0.0204749	0.000874048		Control#2		0.000235824	2.25256e-06	0.000635421	1.12478e-05	7.62939e-06	0.00439476	0.00205023	0.000227791			Control#2		0.0103804	0.00184777	0.026278	0.000760903	0.000596992	0.0358968		Control#2		0.000671651	0.000452436	0.000357443	0.000657829	0.0115177	0.000949858		Control#2	DLD-1 1f8	0.000898621	0.76313		Control#2		4.23267e-06		Control#2		0.00221266	0.000402144
	8	AID-myc-His#1		0.0213444	0.000904871		AID-myc-His#1		0.00116941	1.54718e-05	0.00159746	4.56192e-05	3.50555e-05	0.00575886	0.0064343	0.000557014			AID-myc-His#1		0.0193704	0.00377319	0.0341967	0.000771525	0.00232267	0.0500669		AID-myc-His#1		0.00124469	0.00280069	0.000771525	0.002022	0.0266448	0.00112178		AID-myc-His#1	DLD-1 3D3	0.00364466	0.726986		AID-myc-His#1		#VALUE!		AID-myc-His#1		0.0044871	0.00180974
	9	AID-myc-His#2		0.0167465	0.00121907		AID-myc-His#2		0.0014199	5.42507e-05	0.00257716	3.31645e-05	4.59365e-05	0.00689612	0.00544822	0.000838443			AID-myc-His#2		0.0126038	0.003545	0.0371627	0.00138107	0.00168855	0.0441942		AID-myc-His#2		0.00191293	0.00173602	0.000844275	0.00153239	0.0144779	0.00121907		AID-myc-His#2	DLD-1 1E10	0.00477594	0.543367		AID-myc-His#2		2.28401e-06		AID-myc-His#2		0.00638986	0.00157547
	10	water					water												water									water									water					water				water

## Sheet: Figure 2B Ms qPCR
	Figure 2B
	①		Hprt1				NINJ2						Kif21b
	Sample Name	condition	#1	#2	Average		#1	#2	Average	dCT	2^-dCt		#1	#2	Average	dCT	2^-dCt
	WT1	4%DSS @ day6	20.73	20.8	20.765		32.81	33.2	33.005	12.24	0.000206725		20.28	20.47	20.375	-0.39	1.31039
	WT2	4%DSS @ day6	20.78	20.82	20.8		32.46	32.32	32.39	11.59	0.000324386		20.62	20.56	20.59	-0.21	1.15669
	WT3	4%DSS @ day6	20.89	20.91	20.9		30.59	31.17	30.88	9.98	0.000990195		21.12	21.08	21.1	0.2	0.870551
	AID-KO1	4%DSS @ day6	20.58	20.67	20.625		32.44	32.73	32.585	11.96	0.000251004		21.25	21.26	21.255	0.63	0.646176
	AID-KO2	4%DSS @ day6	20.77	20.77	20.77		32.73	32.99	32.86	12.09	0.000229376		21.49	21.46	21.475	0.705	0.613442
	AID-KO3	4%DSS @ day6	20.81	20.8	20.805		32.6	33.01	32.805	12	0.000244141		21.44	21.44	21.44	0.635	0.643941
	AID-KO4	4%DSS @ day6	20.8	20.89	20.845		33.52	32.7	33.11	12.265	0.000203174		21.66	21.58	21.62	0.775	0.584389
	AID-KO5	4%DSS @ day6	20.6	20.66	20.63		33.21	34.93	34.07	13.44	8.99823e-05		22.56	22.43	22.495	1.865	0.274523
	water		-	-			-	-
	②		Hprt1				Dnm1						Tns1						Adssl1
	Sample Name	condition	#1	#2	Average		#1	#2	Average	dCT	2^-dCt		#1	#2	Average	dCT	2^-dCt		#1	#2	Average	dCT	2^-dCt
	WT1	4%DSS @ day6	20.86	20.85	20.855		27.06	27.19	27.125	6.27	0.0129581		27.4	27.29	27.345	6.49	0.0111254		28.07	28.14	28.105	7.25	0.0065695
	WT2	4%DSS @ day6	20.82	20.9	20.86		26.12	26.41	26.265	5.405	0.0236011		30.46	30.28	30.37	9.51	0.00137153		29.38	29.48	29.43	8.57	0.00263132
	WT3	4%DSS @ day6	21.01	21.01	21.01		25.89	25.85	25.87	4.86	0.0344345		29.71	29.26	29.485	8.475	0.00281042		28.79	28.53	28.66	7.65	0.00497875
	AID-KO1	4%DSS @ day6	20.64	20.67	20.655		27.52	27.14	27.33	6.675	0.00978644		28.6	28.51	28.555	7.9	0.00418662		28.92	29.56	29.24	8.585	0.0026041
	AID-KO2	4%DSS @ day6	20.87	20.86	20.865		26.84	26.76	26.8	5.935	0.0163451		29.84	29.69	29.765	8.9	0.00209331		29.07	28.45	28.76	7.895	0.00420115
	AID-KO3	4%DSS @ day6	20.83	20.86	20.845		28.01	27.82	27.915	7.07	0.00744248		28.03	28.36	28.195	7.35	0.00612956		25.17	25.33	25.25	4.405	0.0472023
	AID-KO4	4%DSS @ day6	20.95	20.91	20.93		28.2	28.31	28.255	7.325	0.00623671		29.78	29.55	29.665	8.735	0.00234695		25.74	25.97	25.855	4.925	0.0329175
	AID-KO5	4%DSS @ day6	20.68	20.73	20.705		27.6	27.7	27.65	6.945	0.00811609		28.36	28.35	28.355	7.65	0.00497875		26.25	26.28	26.265	5.56	0.0211969
	water		-	-			-	-					-	-					-	-
	③		Hprt1				NINJ2
	Sample Name	condition	#1	#2	Average		#1	#2	Average	dCT	2^-dCt
	WT1	non-treatment	20.14	20.15	20.145		31.53	32.87	32.2	12.055	0.000235008
	WT2	non-treatment	20.28	20.26	20.27		31.6	31.03	31.315	11.045	0.000473286
	WT3	non-treatment	20.27	20.27	20.27		30.87	30.84	30.855	10.585	0.000651025
	KO1	non-treatment	20.14	20.13	20.135		32.04	31.88	31.96	11.825	0.000275626
	KO2	non-treatment	20.33	20.25	20.29		30.68	30.04	30.36	10.07	0.000930311
	KO3	non-treatment	20.26	20.25	20.255		30.7	30.54	30.62	10.365	0.00075827
	WT4	4%DSS @ day6	20.14	20.19	20.165		30.76	31.07	30.915	10.75	0.000580668
	WT5	4%DSS @ day6	20.24	20.34	20.29		30.04	30.3	30.17	9.88	0.00106126
	AID-KO6	4%DSS @ day6	20.42	20.48	20.45		33.37	33.16	33.265	12.815	0.000138772
	AID-KO7	4%DSS @ day6	20.63	20.76	20.695		33	32.35	32.675	11.98	0.000247549
	AID-KO8	4%DSS @ day6	20.4	20.41	20.405		32.37	33.16	32.765	12.36	0.000190226
	water
	④		Hprt1				Kif21b
	Sample Name	condition	#1	#2	Average		#1	#2	Average	dCT	2^-dCt
	WT1	non-treatment	20.16	20.17	20.165		21.44	21.52	21.48	1.315	0.401925
	WT2	non-treatment	20.24	20.29	20.265		21	21.02	21.01	0.745	0.596668
	WT3	non-treatment	20.24	20.29	20.265		20.71	20.77	20.74	0.475	0.719467
	KO1	non-treatment	20.2	20.05	20.125		20.51	20.37	20.44	0.315	0.803851
	KO2	non-treatment	20.32	20.19	20.255		20.78	20.77	20.775	0.52	0.697372
	KO3	non-treatment	20.25	20.15	20.2		20.87	20.86	20.865	0.665	0.630689
	WT4	4%DSS @ day6	20.17	20.23	20.2		21.24	21.22	21.23	1.03	0.48971
	WT5	4%DSS @ day6	20.22	20.32	20.27		21.43	21.39	21.41	1.14	0.45376
	AID-KO6	4%DSS @ day6	20.43	20.32	20.375		21.88	21.85	21.865	1.49	0.356013
	AID-KO7	4%DSS @ day6	20.7	20.67	20.685		21.97	21.93	21.95	1.265	0.416099
	AID-KO8	4%DSS @ day6	20.45	20.39	20.42		21.08	21.07	21.075	0.655	0.635075
	water
	⑤		Hprt1				Dnm1
	Sample Name	condition	#1	#2	Average		#1	#2	Average	dCT	2^-dCt
	WT1	non-treatment	20.32	20.35	20.335		24.13	24.09	24.11	3.775	0.0730486
	WT2	non-treatment	20.43	20.49	20.46		23.6	23.46	23.53	3.07	0.11908
	WT3	non-treatment	20.41	20.5	20.455		23.84	23.94	23.89	3.435	0.0924617
	KO1	non-treatment	20.28	20.3	20.29		24.22	24.21	24.215	3.925	0.0658351
	KO2	non-treatment	20.44	20.4	20.42		24.72	24.86	24.79	4.37	0.0483614
	KO3	non-treatment	20.43	20.36	20.395		25.21	25.47	25.34	4.945	0.0324643
	WT4	4%DSS @ day6	20.44	20.51	20.475		25.71	25.79	25.75	5.275	0.0258266
	WT5	4%DSS @ day6	20.51	20.52	20.515		25.46	25.48	25.47	4.955	0.0322401
	AID-KO6	4%DSS @ day6	20.71	20.65	20.68		26.55	26.42	26.485	5.805	0.0178863
	AID-KO7	4%DSS @ day6	20.91	20.83	20.87		27.33	27.34	27.335	6.465	0.0113199
	AID-KO8	4%DSS @ day6	20.66	20.62	20.64		26.68	26.61	26.645	6.005	0.0155709
	water
	⑥ CT						deltaCT			2^-deltaCT
	Sample Name	condition	Hprt1	Adssl1	Tns1		Adssl1	Tns1		Adssl1	Tns1
	WT1	non-treatment	20.31	29.01	28.13		8.7	7.82		0.00240458	0.00442533
	WT2	non-treatment	20.31	30.98	27.47		10.67	7.16		0.000613776	0.00699238
	WT3	non-treatment	20.38	31.39	28.24		11.01	7.86		0.000484908	0.00430432
	KO1	non-treatment	20.28	30.02	26.98		9.74	6.7		0.00116941	0.00961832
	KO2	non-treatment	20.49	29.42	26.22		8.93	5.73		0.00205023	0.0188407
	KO3	non-treatment	20.45	29.33	26.66		8.88	6.21		0.00212253	0.0135084
	WT4	4%DSS @ day6	20.42	27.28	29.72		6.86	9.3		0.00860863	0.00158643
	WT5	4%DSS @ day6	20.45	27.57	29.33		7.12	8.88		0.00718897	0.00212253
	AID-KO6	4%DSS @ day6	20.67	26.74	26.91		6.07	6.24		0.014885	0.0132304
	AID-KO7	4%DSS @ day6	20.67	25.65	25.85		4.98	5.18		0.0316862	0.0275845
	AID-KO8	4%DSS @ day6	20.67	26.21	27.3		5.54	6.63		0.0214928	0.0100965
	water		-	-	-		-	-		-	-
	⑦ CT
	Sample Name	condition	Hprt1	Adssl1	Dnm1	Kif21b	Ninj2	Tns1
	WT4	non-treatment	19.17	29.72	26.83	20.01	29.16	28.27
	WT5	non-treatment	19.54	29.68	26.75	20	30.02	28.48
	WT6	non-treatment	19.45	29.11	25.24	20.78	28.99	28.91
	WT7	non-treatment	19.26	29.6	24.29	20.77	29.52	29.85
	KO4	non-treatment	19.01	29.42	27.71	20.67	29.39	28.51
	KO5	non-treatment	20.54	30.12	25.28	21.76	31.04	30.23
	KO6	non-treatment	18.44	29.87	24.72	20.48	29.43	29.8
	water		-	-	-	-	-	-
	deltaCT	condition	Hprt1	Adssl1	Dnm1	Kif21b	Ninj2	Tns1
	WT4	non-treatment		10.55	7.66	0.84	9.99	9.1
	WT5	non-treatment		10.14	7.21	0.46	10.48	8.94
	WT6	non-treatment		9.66	5.79	1.33	9.54	9.46
	WT7	non-treatment		10.34	5.03	1.51	10.26	10.59
	KO4	non-treatment		10.41	8.7	1.66	10.38	9.5
	KO5	non-treatment		9.58	4.74	1.22	10.5	9.69
	KO6	non-treatment		11.43	6.28	2.04	10.99	11.36
	water
	2^-deltaCT	condition	Hprt1	Adssl1	Dnm1	Kif21b	Ninj2	Tns1
	WT4	non-treatment		0.000667012	0.00494436	0.558644	0.000983355	0.00182233
	WT5	non-treatment		0.000886249	0.0067542	0.726986	0.000700173	0.00203607
	WT6	non-treatment		0.00123609	0.0180733	0.397768	0.0013433	0.0014199
	WT7	non-treatment		0.000771525	0.0306069	0.351111	0.000815516	0.000648772
	KO4	non-treatment		0.000734984	0.00240458	0.316439	0.000750427	0.00138107
	KO5	non-treatment		0.00130657	0.0374212	0.429283	0.000690534	0.00121065
	KO6	non-treatment		0.000362433	0.0128686	0.243164	0.000491678	0.000380451
	water

## Sheet: Figure3 qPCR(siRNA) Last
	Figure 3
		No.1-3 Experiments		Ct
		Name	siRNA	GAPDH	NINJ2	AID		NINJ2-GAPDH	2^-dCT	Relative to 2D10 siCont	Average		AID-GAPDH	2^-dCT	Relative to 2D10 siCont	Average
	1	Control#3-1 siCONT	scramble	12.95	29.79	-		16.84	8.52422e-06	0.0188407	0.0188516		#VALUE!	0	0	3.69178e-10
	1	Control#3-1 siCONT	scramble	12.96	29.86	-		16.9	8.17698e-06	0.0180733			#VALUE!	0	0
	1	Control#3-1 siCONT	scramble	12.91	29.69	44.92		16.78	8.88621e-06	0.0196408			32.01	2.31222e-10	1.10754e-09
	2	Control#3-2 siCONT	scramble	12.88	29.74	44.72		16.86	8.40687e-06	0.0185814	0.0177426		31.84	2.60139e-10	1.24604e-09	2.82163e-09
	2	Control#3-2 siCONT	scramble	12.94	29.75	43.09		16.81	8.70334e-06	0.0192366			30.15	8.39355e-10	4.02044e-09
	2	Control#3-2 siCONT	scramble	12.95	30.08	43.43		17.13	6.97198e-06	0.0154099			30.48	6.67737e-10	3.19841e-09
	3	Control#3-3 siCONT	scramble	13	30	-		17	7.62939e-06	0.0168629	0.0158603		#VALUE!	0	0	1.12843e-10
	3	Control#3-3 siCONT	scramble	12.87	29.81	-		16.94	7.95338e-06	0.017579			#VALUE!	0	0
	3	Control#3-3 siCONT	scramble	12.98	30.34	46.7		17.36	5.94455e-06	0.013139			33.72	7.06754e-11	3.38529e-10
	4	AID-FLAG#1-1 siCONT	scramble	13.25	24.36	15.51		11.11	0.000452436	1	1.01166		2.26	0.208772	1	1.01407
	4	AID-FLAG#1-1 siCONT	scramble	13.24	24.33	15.49		11.09	0.000458751	1.01396			2.25	0.210224	1.00696
	4	AID-FLAG#1-1 siCONT	scramble	13.28	24.36	15.49		11.08	0.000461942	1.02101			2.21	0.216134	1.03526
	5	AID-FLAG#1-2 siCONT	scramble	13.11	24.49	15.36		11.38	0.000375214	0.82932	0.856932		2.25	0.210224	1.00696	1.02823
	5	AID-FLAG#1-2 siCONT	scramble	13.22	24.5	15.42		11.28	0.000402144	0.888843			2.2	0.217638	1.04247
	5	AID-FLAG#1-2 siCONT	scramble	13.22	24.56	15.43		11.34	0.000385762	0.852635			2.21	0.216134	1.03526
	6	AID-FLAG#1-3 siCONT	scramble	13.25	24.5	15.5		11.25	0.000410594	0.907519	0.951005		2.25	0.210224	1.00696	1.05265
	6	AID-FLAG#1-3 siCONT	scramble	13.34	24.51	15.5		11.17	0.000434005	0.959264			2.16	0.223756	1.07177
	6	AID-FLAG#1-3 siCONT	scramble	13.37	24.5	15.52		11.13	0.000446207	0.986233			2.15	0.225313	1.07923
	7	Control#3-1 siAID	AID	13.18	30.5	46.18		17.32	6.11168e-06	0.0135084	0.0163144		33	1.16415e-10	5.57619e-10	3.29537e-08
	7	Control#3-1 siAID	AID	13.24	30.31	41.32		17.07	7.26805e-06	0.0160643			28.08	3.52434e-09	1.68813e-08
	7	Control#3-1 siAID	AID	13.3	30.1	39.11		16.8	8.76387e-06	0.0193704			25.81	1.69987e-08	8.14223e-08
	8	Control#3-2 siAID	AID	13.13	30.33	42.9		17.2	6.64177e-06	0.01468	0.0139355		29.77	1.09229e-09	5.23196e-09	3.57784e-09
	8	Control#3-2 siAID	AID	13.23	30.42	45.17		17.19	6.68797e-06	0.0147822			31.94	2.42718e-10	1.1626e-09
	8	Control#3-2 siAID	AID	13.16	30.61	43.2		17.45	5.58504e-06	0.0123444			30.04	9.05856e-10	4.33897e-09
	9	Control#3-3 siAID	AID	13.14	30.07	42.53		16.93	8.0087e-06	0.0177013	0.0181723		29.39	1.42144e-09	6.80857e-09	1.43847e-08
	9	Control#3-3 siAID	AID	13.15	29.96	40.36		16.81	8.70334e-06	0.0192366			27.21	6.4413e-09	3.08533e-08
	9	Control#3-3 siAID	AID	13.17	30.11	42.87		16.94	7.95338e-06	0.017579			29.7	1.14659e-09	5.49208e-09
	10	AID-FLAG#1-1 siAID	AID	13.62	24.92	17.87		11.3	0.000396608	0.876606	0.910298		4.25	0.052556	0.251739	0.252922
	10	AID-FLAG#1-1 siAID	AID	13.66	24.83	17.92		11.17	0.000434005	0.959264			4.26	0.052193	0.25
	10	AID-FLAG#1-1 siAID	AID	13.72	24.99	17.94		11.27	0.000404941	0.895025			4.22	0.0536603	0.257028
	11	AID-FLAG#1-2 siAID	AID	13.57	24.93	17.85		11.36	0.000380451	0.840896	0.81806		4.28	0.0514744	0.246558	0.247737
	11	AID-FLAG#1-2 siAID	AID	13.55	24.97	17.85		11.42	0.000364953	0.806642			4.3	0.0507658	0.243164
	11	AID-FLAG#1-2 siAID	AID	13.64	25.06	17.88		11.42	0.000364953	0.806642			4.24	0.0529216	0.25349
	12	AID-FLAG#1-3 siAID	AID	13.6	24.98	18.01		11.38	0.000375214	0.82932	0.85089		4.41	0.047039	0.225313	0.231691
	12	AID-FLAG#1-3 siAID	AID	13.67	24.97	18.02		11.3	0.000396608	0.876606			4.35	0.0490365	0.234881
	12	AID-FLAG#1-3 siAID	AID	13.71	25.06	18.06		11.35	0.000383098	0.846745			4.35	0.0490365	0.234881
	13	water		-	-	-		#VALUE!					#VALUE!
	13	water		-	-	-		#VALUE!					#VALUE!
	13	water		-	-	-		#VALUE!					#VALUE!
		No.4 Experiment		Ct
		Name	siRNA	GAPDH	NINJ2	AID		NINJ2-GAPDH	2^-dCT	Relative to 2D10 siCont	Average		AID-GAPDH	2^-dCT	Relative to 2D10 siCont	Average
	1	Control#3-1 siCONT	scramble	12.06	30.1	37.51		18.04	3.71038e-06	0.0743254	0.137694		25.45	2.18166e-08	8.97197e-08	#VALUE!
	1	Control#3-1 siCONT	scramble	12.54	28.97	36.6		16.43	1.1326e-05	0.22688			24.06	5.71766e-08	2.35136e-07
	1	Control#3-1 siCONT	scramble	12.09	29.54	-		17.45	5.58504e-06	0.111878			#VALUE!	#VALUE!	#VALUE!
	2	Control#3-4 siAID	AID	12.42	32.38	-		19.96	9.80486e-07	0.0196408	0.0425189		#VALUE!	#VALUE!	#VALUE!	#VALUE!
	2	Control#3-4 siAID	AID	12.58	30.41	-		17.83	4.29176e-06	0.0859714			#VALUE!	#VALUE!	#VALUE!
	2	Control#3-4 siAID	AID	12.04	31.84	-		19.8	1.09548e-06	0.0219445			#VALUE!	#VALUE!	#VALUE!
	3	AID-FLAG#1-4 siCONT	scramble	12.85	27.14	14.89		14.29	4.99208e-05	1	1.04912		2.04	0.243164	1	0.968425
	3	AID-FLAG#1-4 siCONT	scramble	12.85	27.55	14.96		14.7	3.75715e-05	0.752623			2.11	0.231647	0.952638
	3	AID-FLAG#1-4 siCONT	scramble	12.8	26.61	14.91		13.81	6.96267e-05	1.39474			2.11	0.231647	0.952638
	4	AID-FLAG#1-4 siAID	AID	12.68	27.14	17.59		14.46	4.43717e-05	0.888843	0.677379		4.91	0.0332616	0.136787	0.155586
	4	AID-FLAG#1-4 siAID	AID	12.72	28.24	17.49		15.52	2.12821e-05	0.426317			4.77	0.0366511	0.150726
	4	AID-FLAG#1-4 siAID	AID	12.95	27.72	17.47		14.77	3.57921e-05	0.716978			4.52	0.0435857	0.179244
	5	water		-	-	-
	5	water		-	-	-
	5	water		-	-	-

## Sheet: Figure 4 (CHIP-qPCR enrichment)
	Figure 4
			Ct (NINJ2)
		Exp#	No.1	No.2-1	No.2-1	No.3	No.4	No.5
		Control#3 Input	23.01	22.45	22.45	22.49	22.39	22.72
		AID-FLAG#1 Input	23.06	22.59	22.55	22.51	22.5	22.71
		Control#3 CHIP	-	32.87	-	30.95	31.11	-
		AID-FLAG#1 CHIP	32.42	31.46	33.18	30.28	31.06	32.39
		Control#3 CHIP NoAb	-	-	-	-	-	-
		AID-FLAG#1 CHIP NoAb	-	-	-	-	-	-
		water	-		-	-	-	-
		Input volume	20ul	20ul	20ul	20ul	20ul	20ul
		CHIP sample volume	200ul	200ul	200ul	450ul	450ul	150ul
		Dilution	10	10	10	22.5	22.5	7.5
		CHIP enrichment = 2 ^ [（Ct(Input) - log2(Dilution)) – Ct(CHIP)]×100
		CHIP enrichment (%)	No.1	No.2-1	No.2-1	No.3	No.4	No.5
		Control#3 CHIP	0	0.00729907	0	0.0126213	0.0105399	0
		AID-FLAG#1 CHIP	0.0152181	0.0213729	0.00631032	0.0203617	0.0117761	0.0162543
		CHIP enrichment (%)	No.1	No.2(ave)		No.3	No.4	No.5
		Control#3 CHIP	0	0.00364953		0.0126213	0.0105399	0
		AID-FLAG#1 CHIP	0.0152181	0.0138416		0.0203617	0.0117761	0.0162543
		CHIP-qPCR calculation software	https://diagenode.co.jp/chip-school/chip-qpcr-calculations
