# Supplementary material for: Activation-induced cytidine deaminase promotes DNA demethylation and expression of the Ninjurin-2 gene
Source: Biol Open. 2026 Jun 12;15(6):bio062001. doi: 10.1242/bio.062001 (PMC13312926; doi:10.1242/bio.062001)
Supplement: Dataset 2. [file biolopen-15-062001-Dataset2.xlsx]

## Sheet: Z-score ≧ +2
Supplementary Material. List of genes with Z-score > 2.0 or < -2.0 in AID-myc-His#1 cells in Supplementary Table 1.
ProbeID	GeneSymbol	Description	Control#2_signal	AID-Myc/His#1_signal	Control#2__flag	AID-Myc/His#1_flag	compare1_Zscore	compare1_ratio	PrimaryAccession	RefSeqAccession	GenbankAccession	UniGeneID	EntrezGeneID	EnsemblID	TIGRID	GO	GenomicCoordinates	Cytoband
A_23_P215265	GNA12	Homo sapiens guanine nucleotide binding protein (G protein) alpha 12 (GNA12), transcript variant 1, mRNA [NM_007353]	228.539	150588	P	M	20.8378	658.916	NM_007353	NM_007353	NM_007353	Hs.487341	2768	ENST00000496740	THC2461816	GO:0001701(in utero embryonic development)|GO:0003924(GTPase activity)|GO:0004871(signal transducer activity)|GO:0005515(protein binding)|GO:0005525(GTP binding)|GO:0005834(heterotrimeric G-protein complex)|GO:0005886(plasma membrane)|GO:0005925(focal adhesion)|GO:0006184(GTP catabolic process)|GO:0007186(G-protein coupled receptor signaling pathway)|GO:0007188(adenylate cyclase-modulating G-prot…	chr7:2769904-2769845	hs|7p22.3
A_33_P3285715	GLI4	GLI family zinc finger 4 [Source:HGNC Symbol;Acc:HGNC:4320] [ENST00000523812]	97.7441	8704.73	P	P	14.6349	89.0564	ENST00000523812		AB209654		2738	ENST00000523812	NP1473078	GO:0003674(molecular_function)|GO:0003677(DNA binding)|GO:0003700(sequence-specific DNA binding transcription factor activity)|GO:0005634(nucleus)|GO:0006355(regulation of transcription, DNA-dependent)|GO:0008150(biological_process)|GO:0046872(metal ion binding)	chr8:144357115-144357174	hs|8q24.3
A_24_P23245	NDUFA6	Homo sapiens NADH dehydrogenase (ubiquinone) 1 alpha subcomplex, 6, 14kDa (NDUFA6), mRNA [NM_002490]	73.776	5650.93	P	P	14.1432	76.5957	NM_002490	NM_002490	NM_002490	Hs.274416	4700	ENST00000605927	THC2576863	GO:0005743(mitochondrial inner membrane)|GO:0005747(mitochondrial respiratory chain complex I)|GO:0006120(mitochondrial electron transport, NADH to ubiquinone)|GO:0006979(response to oxidative stress)|GO:0008137(NADH dehydrogenase (ubiquinone) activity)|GO:0022904(respiratory electron transport chain)|GO:0031966(mitochondrial membrane)|GO:0044237(cellular metabolic process)|GO:0044281(small molec…	chr22:42483077-42482273	hs|22q13.2
A_33_P3278144	ANKRD42	Homo sapiens ankyrin repeat domain 42 (ANKRD42), transcript variant 6, mRNA [NM_001300977]	629.663	17957.9	P	P	12.3751	28.52	NM_001300977	NM_001300977	NM_001300977	Hs.503438	338699	ENST00000458542	THC2552721	GO:0005634(nucleus)|GO:0051059(NF-kappaB binding)|GO:0051092(positive regulation of NF-kappaB transcription factor activity)|GO:1900017(positive regulation of cytokine production involved in inflammatory response)	chr11:82924123-82924181	hs|11q14.1
A_23_P256542	FAM162A	Homo sapiens family with sequence similarity 162, member A (FAM162A), mRNA [NM_014367]	255.629	6585.18	P	P	10.5888	25.7607	NM_014367	NM_014367	NM_014367	Hs.584881	26355	ENST00000477892	THC2590769	GO:0005515(protein binding)|GO:0005634(nucleus)|GO:0005737(cytoplasm)|GO:0005739(mitochondrion)|GO:0006919(activation of cysteine-type endopeptidase activity involved in apoptotic process)|GO:0006927(transformed cell apoptotic process)|GO:0016021(integral to membrane)|GO:0043065(positive regulation of apoptotic process)|GO:0051402(neuron apoptotic process)|GO:0070062(extracellular vesicular exoso…	chr3:122128730-122128789	hs|3q21.1
A_33_P3369550	SRSF11	Homo sapiens serine/arginine-rich splicing factor 11 (SRSF11), transcript variant 1, mRNA [NM_004768]	88.189	2026.39	P	P	10.2158	22.9778	NM_004768	NM_004768	NM_004768	Hs.479693	9295	ENST00000460795	THC2534840	GO:0000166(nucleotide binding)|GO:0000398(nuclear mRNA splicing, via spliceosome)|GO:0005515(protein binding)|GO:0005634(nucleus)|GO:0005654(nucleoplasm)|GO:0006366(transcription from RNA polymerase II promoter)|GO:0006369(termination of RNA polymerase II transcription)|GO:0006397(mRNA processing)|GO:0006406(mRNA export from nucleus)|GO:0008380(RNA splicing)|GO:0010467(gene expression)|GO:0031124…	chr1:70716305-70716364	hs|1p31.1
A_22_P00003110	lnc-C9orf103-1	Sequence 149 from Patent WO0220754. [AX721189]	282.332	5176.34	P	P	9.47943	18.3342	lnc-C9orf103-1:2		AX721189	Hs.719790			THC2624227		chr9:86323301-86323360	hs|9q21.32
A_23_P148273	MAGT1	Homo sapiens magnesium transporter 1 (MAGT1), mRNA [NM_032121]	30.8263	864.591	P	P	9.40603	28.0472	NM_032121	NM_032121	NM_032121	Hs.323562	84061	ENST00000610432	THC2479513	GO:0005886(plasma membrane)|GO:0005887(integral to plasma membrane)|GO:0006487(protein N-linked glycosylation)|GO:0008250(oligosaccharyltransferase complex)|GO:0015095(magnesium ion transmembrane transporter activity)|GO:0015693(magnesium ion transport)|GO:0016020(membrane)|GO:0018279(protein N-linked glycosylation via asparagine)|GO:0043687(post-translational protein modification)|GO:0044267(cel…	chrX:77084713-77084654	hs|Xq21.1
A_24_P409402		ribosomal protein L3 pseudogene 6 [Source:HGNC Symbol;Acc:HGNC:36395] [ENST00000474162]	4.2118	592.177	A	P	9.3901	140.599	ENST00000474162					ENST00000474162			chr5:60686671-60686612	hs|5q12.1
A_22_P00016330	lnc-TMEM151A-1	DA554227 HCHON2 Homo sapiens cDNA clone HCHON2004197 5', mRNA sequence [DA554227]	5.00557	645.995	A	P	9.22683	129.055	lnc-TMEM151A-1:1		DA554227	Hs.577306					chr11:66080404-66080463	hs|11q13.2
A_23_P108823	OSBPL6	Homo sapiens oxysterol binding protein-like 6 (OSBPL6), transcript variant 1, mRNA [NM_032523]	22.3067	581.754	P	P	9.20098	26.0797	NM_032523	NM_032523	NM_032523	Hs.318775	114880	ENST00000315022	THC2488691	GO:0005515(protein binding)|GO:0005829(cytosol)|GO:0005886(plasma membrane)|GO:0006869(lipid transport)|GO:0008289(lipid binding)|GO:0031965(nuclear membrane)|GO:0097038(perinuclear endoplasmic reticulum)	chr2:179260253-179260312	hs|2q31.2
A_33_P3218564			262.68	4184	P	P	9.02054	15.9282									chr14:019625495-019625436	hs|14q11.2
A_33_P3363245	NXPH4	Homo sapiens neurexophilin 4 (NXPH4), mRNA [NM_007224]	4.82435	536.869	A	P	8.94448	111.283	NM_007224	NM_007224	NM_007224	Hs.745023	11247	ENST00000556415	THC2726518	GO:0003674(molecular_function)|GO:0005575(cellular_component)|GO:0005576(extracellular region)|GO:0007218(neuropeptide signaling pathway)	chr12:57620167-57620226	hs|12q13.3
A_33_P3407469	MYH7B	Homo sapiens myosin, heavy chain 7B, cardiac muscle, beta (MYH7B), mRNA [NM_020884]	143.157	2081.68	P	P	8.72338	14.5412	NM_020884	NM_020884	NM_020884	Hs.414122	57644	ENST00000618182	THC2491473	GO:0003774(motor activity)|GO:0003779(actin binding)|GO:0005515(protein binding)|GO:0005524(ATP binding)|GO:0008152(metabolic process)|GO:0016020(membrane)|GO:0032982(myosin filament)	chr20:33590177-33590236	hs|20q11.22
A_21_P0011052		ribosomal protein L7 pseudogene 38 [Source:HGNC Symbol;Acc:HGNC:36731] [ENST00000488396]	766.552	6898.06	P	P	8.12142	8.99882	ENST00000488396					ENST00000488396			chr12:80423093-80423152	hs|12q21.31
A_32_P159445	IQSEC2	Homo sapiens IQ motif and Sec7 domain 2 (IQSEC2), transcript variant 2, mRNA [NM_015075]	455.537	3923.49	P	P	7.95978	8.6129	NM_015075	NM_015075	NM_015075	Hs.496138	23096	ENST00000375365	THC2715714	GO:0005086(ARF guanyl-nucleotide exchange factor activity)|GO:0005634(nucleus)|GO:0005802(trans-Golgi network)|GO:0016192(vesicle-mediated transport)|GO:0030036(actin cytoskeleton organization)|GO:0030054(cell junction)|GO:0032012(regulation of ARF protein signal transduction)|GO:0043547(positive regulation of GTPase activity)	chrX:53263787-53263728	hs|Xp11.22
A_23_P422794	NSMCE2	Homo sapiens non-SMC element 2, MMS21 homolog (S. cerevisiae) (NSMCE2), mRNA [NM_173685]	28.4695	472.555	A	P	7.92705	16.5986	NM_173685	NM_173685	NM_173685	Hs.388297	286053	ENST00000522563	THC2572460	GO:0000722(telomere maintenance via recombination)|GO:0000724(double-strand break repair via homologous recombination)|GO:0000781(chromosome, telomeric region)|GO:0005515(protein binding)|GO:0005634(nucleus)|GO:0006303(double-strand break repair via nonhomologous end joining)|GO:0007067(mitosis)|GO:0008270(zinc ion binding)|GO:0016605(PML body)|GO:0016874(ligase activity)|GO:0016925(protein sumoy…	chr8:126370013-126379021	hs|8q24.13
A_21_P0002615	LOC101929282	Homo sapiens uncharacterized LOC101929282 (LOC101929282), transcript variant 1, long non-coding RNA [NR_110244]	3.99199	247.2	A	P	7.82741	61.9241	NR_110244	NR_110244	NR_110244		101929282	ENST00000427615	THC2669147		chr2:151486169-151486228	hs|2q23.3
A_24_P222890	C2orf16	Homo sapiens chromosome 2 open reading frame 16 (C2orf16), mRNA [NM_032266]	5.15735	308.51	A	P	7.76152	59.8195	NM_032266	NM_032266	NM_032266	Hs.131021	84226	ENST00000408964	NP1474031	GO:0005634(nucleus)|GO:0070062(extracellular vesicular exosome)	chr2:27804902-27804961	hs|2p23.3
A_33_P3299580	CCDC129	Homo sapiens coiled-coil domain containing 129 (CCDC129), transcript variant 1, mRNA [NM_001257967]	4.00332	218.56	A	P	7.58735	54.5947	NM_001257967	NM_001257967	NM_001257967	Hs.224269	223075	ENST00000407970	THC2483352	GO:0005102(receptor binding)	chr7:31692445-31692504	hs|7p14.3
A_22_P00006187	KCND3-IT1	Homo sapiens KCND3 intronic transcript 1 (non-protein coding) (KCND3-IT1), long non-coding RNA [NR_046783]	8.08084	408.775	A	P	7.442	50.5857	NR_046783	NR_046783	NR_046783	Hs.738190	100874295		THC2737094		chr1:112399500-112399441	hs|1p13.2
A_33_P3218252	SMG1	Homo sapiens SMG1 phosphatidylinositol 3-kinase-related kinase (SMG1), mRNA [NM_015092]	73.1248	996.349	P	P	7.37052	13.6253	NM_015092	NM_015092	NM_015092	Hs.460179	23049	ENST00000381231	THC2542617	GO:0000184(nuclear-transcribed mRNA catabolic process, nonsense-mediated decay)|GO:0000724(double-strand break repair via homologous recombination)|GO:0004672(protein kinase activity)|GO:0004674(protein serine/threonine kinase activity)|GO:0005515(protein binding)|GO:0005524(ATP binding)|GO:0005634(nucleus)|GO:0005737(cytoplasm)|GO:0005829(cytosol)|GO:0006406(mRNA export from nucleus)|GO:0006950(…	chr16:18887575-18887516	hs|16p12.3
A_23_P257003	PCSK5	Homo sapiens proprotein convertase subtilisin/kexin type 5 (PCSK5), transcript variant 2, mRNA [NM_006200]	10.669	505.346	A	P	7.31667	47.3658	NM_006200	NM_006200	NM_006200	Hs.368542	5125	ENST00000376752	THC2464770	GO:0001822(kidney development)|GO:0002001(renin secretion into blood stream)|GO:0004252(serine-type endopeptidase activity)|GO:0005615(extracellular space)|GO:0005794(Golgi apparatus)|GO:0005796(Golgi lumen)|GO:0006465(signal peptide processing)|GO:0006508(proteolysis)|GO:0007267(cell-cell signaling)|GO:0007507(heart development)|GO:0007566(embryo implantation)|GO:0008233(peptidase activity)|GO:0…	chr9:78808212-78808271	hs|9q21.13
A_23_P301304	FGFR1	Homo sapiens fibroblast growth factor receptor 1 (FGFR1), transcript variant 1, mRNA [NM_023110]	8.53612	378.473	A	P	7.19077	44.3379	NM_023110	NM_023110	NM_023110	Hs.264887	2260	ENST00000526570	NP319734	GO:0000122(negative regulation of transcription from RNA polymerase II promoter)|GO:0000165(MAPK cascade)|GO:0001501(skeletal system development)|GO:0001525(angiogenesis)|GO:0001657(ureteric bud development)|GO:0001701(in utero embryonic development)|GO:0001759(organ induction)|GO:0001764(neuron migration)|GO:0002053(positive regulation of mesenchymal cell proliferation)|GO:0002062(chondrocyte di…	chr8:38270529-38270470	hs|8p11.23
A_21_P0011303	PDCD6IPP2	Homo sapiens PDCD6IP pseudogene 2 (PDCD6IPP2), non-coding RNA [NR_037599]	271.014	2424.62	P	P	7.13896	8.94644	NR_037599	NR_037599	NR_037599	Hs.590143	646278		THC2626923		chr15:29035271-29037095	hs|15q13.1
A_33_P3377110	CYB561D1	Homo sapiens cytochrome b561 family, member D1 (CYB561D1), transcript variant 5, mRNA [NM_001134404]	47.2803	570.057	P	P	7.02574	12.057	NM_001134404	NM_001134404	NM_001134404	Hs.514682	284613	ENST00000310611	THC2744025	GO:0016021(integral to membrane)|GO:0046872(metal ion binding)|GO:0055114(oxidation-reduction process)	chr1:110042969-110043028	hs|1p13.3
A_21_P0011440			5.2619	210.609	A	P	6.99577	40.0253	ENST00000568134					ENST00000568134	THC2599277		chr16:58789918-58789977	hs|16q21
A_22_P00024803	lnc-WWC2-1	17000455083797 GRN_ES Homo sapiens cDNA 5', mRNA sequence [CN283862]	21871.9	135496	M	P	6.99059	6.195	lnc-WWC2-1:1		CN283862	Hs.626395					chr4:183066065-183066124	hs|4q34.3
A_33_P3245489	ADAMTSL5	Homo sapiens ADAMTS-like 5 (ADAMTSL5), mRNA [NM_213604]	701.12	4589.98	P	P	6.94823	6.54664	NM_213604	NM_213604	NM_213604	Hs.371674	339366	ENST00000395467	THC2734163	GO:0001527(microfibril)|GO:0004222(metalloendopeptidase activity)|GO:0005576(extracellular region)|GO:0005578(proteinaceous extracellular matrix)|GO:0006508(proteolysis)|GO:0008201(heparin binding)|GO:0008270(zinc ion binding)	chr19:1506798-1506739	hs|19p13.3
A_24_P24685		high mobility group box 3 pseudogene 22 [Source:HGNC Symbol;Acc:HGNC:39314] [ENST00000451823]	36.1696	418.527	P	P	6.90981	11.5713	ENST00000451823					ENST00000451823			chr5:179121278-179121337	hs|5q35.3
A_33_P3274428			7538.12	45084.4	P	P	6.85582	5.98086	ENST00000624302					ENST00000624302			chr19:13900953-13900894	hs|19p13.13
A_22_P00004541	PRRT3-AS1	Homo sapiens PRRT3 antisense RNA 1 (PRRT3-AS1), long non-coding RNA [NR_046734]	165.064	1348.91	P	P	6.84363	8.17203	NR_046734	NR_046734	NR_046734	Hs.616388	100874032		THC2657779		chr3:9989229-9989288	hs|3p25.3
A_24_P270144	CD63	Homo sapiens CD63 molecule (CD63), transcript variant 3, mRNA [NM_001257389]	2672.84	22399.7	P	P	6.8197	8.38047	NM_001257389	NM_001257389	NM_001257389	Hs.445570	967	ENST00000551173	THC2599387	GO:0002092(positive regulation of receptor internalization)|GO:0002576(platelet degranulation)|GO:0005515(protein binding)|GO:0005765(lysosomal membrane)|GO:0005886(plasma membrane)|GO:0005887(integral to plasma membrane)|GO:0007160(cell-matrix adhesion)|GO:0007596(blood coagulation)|GO:0009986(cell surface)|GO:0010008(endosome membrane)|GO:0015031(protein transport)|GO:0016477(cell migration)|GO…	chr12:56119950-56119667	hs|12q13.2
A_33_P3278540	MRPL14	Homo sapiens mitochondrial ribosomal protein L14 (MRPL14), mRNA [NM_032111]	294.743	2370.93	P	P	6.79216	8.04408	NM_032111	NM_032111	NM_032111	Hs.311190	64928	ENST00000372014	THC2467514	GO:0003735(structural constituent of ribosome)|GO:0005743(mitochondrial inner membrane)|GO:0005840(ribosome)|GO:0006996(organelle organization)|GO:0032543(mitochondrial translation)|GO:0070124(mitochondrial translational initiation)|GO:0070125(mitochondrial translational elongation)|GO:0070126(mitochondrial translational termination)	chr6:44081434-44081375	hs|6p21.1
A_33_P3225696	ZNF526	Homo sapiens zinc finger protein 526 (ZNF526), mRNA [NM_133444]	3083.39	25606.2	P	P	6.79047	8.30456	NM_133444	NM_133444	NM_133444	Hs.137282	116115	ENST00000301215	THC2492369	GO:0003677(DNA binding)|GO:0005634(nucleus)|GO:0006351(transcription, DNA-dependent)|GO:0006355(regulation of transcription, DNA-dependent)|GO:0046872(metal ion binding)	chr19:42731919-42731978	hs|19q13.2
A_24_P237175	CST2	Homo sapiens cystatin SA (CST2), mRNA [NM_001322]	5.60352	197.752	A	P	6.75586	35.2908	NM_001322	NM_001322	NM_001322	Hs.669305	1470	ENST00000304725	THC2477714	GO:0001580(detection of chemical stimulus involved in sensory perception of bitter taste)|GO:0004869(cysteine-type endopeptidase inhibitor activity)|GO:0005615(extracellular space)|GO:0010951(negative regulation of endopeptidase activity)	chr20:23807162-23807103	hs|20p11.21
A_33_P3247988	PCSK4	Homo sapiens proprotein convertase subtilisin/kexin type 4 (PCSK4), mRNA [NM_017573]	8.45781	282.846	A	P	6.65331	33.442	NM_017573	NM_017573	NM_017573	Hs.46884	54760	ENST00000586616	THC2610518	GO:0002080(acrosomal membrane)|GO:0004252(serine-type endopeptidase activity)|GO:0006508(proteolysis)|GO:0007339(binding of sperm to zona pellucida)|GO:0007340(acrosome reaction)|GO:0016021(integral to membrane)|GO:0048240(sperm capacitation)	chr19:1481487-1481428	hs|19p13.3
A_33_P3240318	PITX3	Homo sapiens paired-like homeodomain 3 (PITX3), mRNA [NM_005029]	5.53453	183.17	A	P	6.63349	33.0959	NM_005029	NM_005029	NM_005029	Hs.137568	5309	ENST00000370002	NP083974	GO:0000978(RNA polymerase II core promoter proximal region sequence-specific DNA binding)|GO:0001077(RNA polymerase II core promoter proximal region sequence-specific DNA binding transcription factor activity involved in positive regulation of transcription)|GO:0002088(lens development in camera-type eye)|GO:0002089(lens morphogenesis in camera-type eye)|GO:0005634(nucleus)|GO:0006351(transcripti…	chr10:103990006-103989947	hs|10q24.32
A_24_P391526	MAGED1	Homo sapiens melanoma antigen family D, 1 (MAGED1), transcript variant 1, mRNA [NM_001005333]	107.142	1121.96	P	P	6.62828	10.4716	NM_001005333	NM_001005333	NM_001005333	Hs.5258	9500	ENST00000485420	THC2586662	GO:0000785(chromatin)|GO:0003713(transcription coactivator activity)|GO:0005515(protein binding)|GO:0005634(nucleus)|GO:0005737(cytoplasm)|GO:0005886(plasma membrane)|GO:0006355(regulation of transcription, DNA-dependent)|GO:0006357(regulation of transcription from RNA polymerase II promoter)|GO:0032922(circadian regulation of gene expression)|GO:0042752(regulation of circadian rhythm)|GO:0042981…	chrX:51643374-51644689	hs|Xp11.22
A_24_P247454		keratin 18 pseudogene 19 [Source:HGNC Symbol;Acc:HGNC:33387] [ENST00000395181]	1807.37	14135	P	P	6.5977	7.82077	ENST00000395181					ENST00000395181			chr2:190176666-190176607	hs|2q32.2
A_33_P3407638	ARL14EP	Homo sapiens ADP-ribosylation factor-like 14 effector protein (ARL14EP), mRNA [NM_152316]	41.1546	409.876	P	P	6.48689	9.95944	NM_152316	NM_152316	NM_152316	Hs.502208	120534	ENST00000282032	THC2462917	GO:0005515(protein binding)|GO:0005737(cytoplasm)	chr11:30359106-30359165	hs|11p14.1
A_24_P118376	CEACAM20	Homo sapiens carcinoembryonic antigen-related cell adhesion molecule 20 (CEACAM20), transcript variant 4S, mRNA [NM_001102598]	49.2816	474.943	P	P	6.39419	9.63732	NM_001102598	NM_001102598	NM_001102598	Hs.689632	125931	ENST00000620096	NP1212975	GO:0016021(integral to membrane)	chr19:45024733-45024674	hs|19q13.31
A_33_P3399755	EPB42	erythrocyte membrane protein band 4.2 [Source:HGNC Symbol;Acc:HGNC:3381] [ENST00000570199]	173.07	1216.43	P	P	6.35194	7.02855	ENST00000570199				2038	ENST00000570199		GO:0000902(cell morphogenesis)|GO:0003810(protein-glutamine gamma-glutamyltransferase activity)|GO:0005200(structural constituent of cytoskeleton)|GO:0005515(protein binding)|GO:0005524(ATP binding)|GO:0005856(cytoskeleton)|GO:0005886(plasma membrane)|GO:0008360(regulation of cell shape)|GO:0018149(peptide cross-linking)|GO:0020027(hemoglobin metabolic process)|GO:0030863(cortical cytoskeleton)|G…	chr15:43423226-43423167	hs|15q15.2
A_23_P82128	RPS12	Homo sapiens ribosomal protein S12 (RPS12), mRNA [NM_001016]	3636.22	25127.9	P	P	6.20025	6.91043	NM_001016	NM_001016	NM_001016	Hs.546289	6206	ENST00000484616	THC2465754	GO:0000184(nuclear-transcribed mRNA catabolic process, nonsense-mediated decay)|GO:0003735(structural constituent of ribosome)|GO:0005829(cytosol)|GO:0006412(translation)|GO:0006413(translational initiation)|GO:0006414(translational elongation)|GO:0006415(translational termination)|GO:0006614(SRP-dependent cotranslational protein targeting to membrane)|GO:0010467(gene expression)|GO:0016020(membr…	chr6:133138639-133138698	hs|6q23.2
A_23_P382199	VAPA	Homo sapiens VAMP (vesicle-associated membrane protein)-associated protein A, 33kDa (VAPA), transcript variant 1, mRNA [NM_003574]	267.351	1745.06	P	P	6.11056	6.52721	NM_003574	NM_003574	NM_003574	Hs.165195	9218	ENST00000583475	THC2469275	GO:0000139(Golgi membrane)|GO:0004871(signal transducer activity)|GO:0005515(protein binding)|GO:0005783(endoplasmic reticulum)|GO:0005789(endoplasmic reticulum membrane)|GO:0005886(plasma membrane)|GO:0005923(tight junction)|GO:0006665(sphingolipid metabolic process)|GO:0006888(ER to Golgi vesicle-mediated transport)|GO:0007029(endoplasmic reticulum organization)|GO:0007165(signal transduction)|…	chr18:9954334-9954393	hs|18p11.22
A_33_P3279640	HCN2	Homo sapiens hyperpolarization activated cyclic nucleotide gated potassium channel 2 (HCN2), mRNA [NM_001194]	1323.78	6842.28	P	P	6.07675	5.16873	NM_001194	NM_001194	NM_001194	Hs.124161	610	ENST00000251287	THC2473872	GO:0005222(intracellular cAMP activated cation channel activity)|GO:0005248(voltage-gated sodium channel activity)|GO:0005249(voltage-gated potassium channel activity)|GO:0005886(plasma membrane)|GO:0005887(integral to plasma membrane)|GO:0007267(cell-cell signaling)|GO:0007268(synaptic transmission)|GO:0008076(voltage-gated potassium channel complex)|GO:0030552(cAMP binding)|GO:0034765(regulatio…	chr19:617098-617157	hs|19p13.3
A_33_P3316539	SLC7A2	Homo sapiens solute carrier family 7 (cationic amino acid transporter, y+ system), member 2 (SLC7A2), transcript variant 2, mRNA [NM_001008539]	288.363	1850.22	P	P	6.05465	6.4163	NM_001008539	NM_001008539	NM_001008539	Hs.448520	6542	ENST00000004531	THC2526358	GO:0002537(nitric oxide production involved in inflammatory response)|GO:0005289(high affinity arginine transmembrane transporter activity)|GO:0005292(high affinity lysine transmembrane transporter activity)|GO:0005886(plasma membrane)|GO:0005887(integral to plasma membrane)|GO:0006520(cellular amino acid metabolic process)|GO:0006809(nitric oxide biosynthetic process)|GO:0006810(transport)|GO:00…	chr8:17427847-17427906	hs|8p22
A_33_P3306192	KBTBD13	Homo sapiens kelch repeat and BTB (POZ) domain containing 13 (KBTBD13), mRNA [NM_001101362]	6.6702	162.232	A	P	6.04647	24.3219	NM_001101362	NM_001101362	NM_001101362	Hs.586890	390594	ENST00000432196		GO:0005737(cytoplasm)|GO:0016567(protein ubiquitination)	chr15:65370469-65370528	hs|15q22.31
A_33_P3229953	EEF1A2	Homo sapiens eukaryotic translation elongation factor 1 alpha 2 (EEF1A2), mRNA [NM_001958]	903.09	4592.29	P	P	6.01659	5.08509	NM_001958	NM_001958	NM_001958	Hs.433839	1917	ENST00000217182	THC2661328	GO:0003746(translation elongation factor activity)|GO:0003924(GTPase activity)|GO:0005525(GTP binding)|GO:0005634(nucleus)|GO:0005853(eukaryotic translation elongation factor 1 complex)|GO:0006414(translational elongation)|GO:0008135(translation factor activity, nucleic acid binding)|GO:0010035(response to inorganic substance)|GO:0043025(neuronal cell body)|GO:0043065(positive regulation of apopt…	chr20:62119501-62119442	hs|20q13.33
A_33_P3375668			31739.6	124370	P	P	5.99969	3.91845	ENST00000396982					ENST00000396982			chr22:24665373-24665314	hs|22q11.23
A_22_P00014620	LINC01356	Homo sapiens long intergenic non-protein coding RNA 1356 (LINC01356), long non-coding RNA [NR_103746]	8827.77	42118.4	P	P	5.98997	4.77113	NR_103746	NR_103746	NR_103746	Hs.632431	100996702	ENST00000449572	THC2479372		chr1:113392361-113392302	hs|1p13.2
A_33_P3304172	MUC6	mucin 6, oligomeric mucus/gel-forming [Source:HGNC Symbol;Acc:HGNC:7517] [ENST00000421673]	64.339	509.979	P	P	5.84316	7.92642	ENST00000421673		AK092533	Hs.528432	4588	ENST00000421673		GO:0005201(extracellular matrix structural constituent)|GO:0005576(extracellular region)|GO:0005796(Golgi lumen)|GO:0006493(protein O-linked glycosylation)|GO:0016266(O-glycan processing)|GO:0030277(maintenance of gastrointestinal epithelium)|GO:0043687(post-translational protein modification)|GO:0044267(cellular protein metabolic process)	chr11:1012878-1012821	hs|11p15.5
A_23_P71300	CCDC25	Homo sapiens coiled-coil domain containing 25 (CCDC25), mRNA [NM_018246]	21.6923	468.41	A	P	5.8197	21.5933	NM_018246	NM_018246	NM_018246	Hs.445512	55246	ENST00000520486	THC2575808	GO:0070062(extracellular vesicular exosome)	chr8:27591203-27591144	hs|8p21.1
A_33_P3406072	FRMD3	Homo sapiens FERM domain containing 3 (FRMD3), transcript variant 2, mRNA [NM_001244959]	6.4545	135.877	A	P	5.77127	21.0515	NM_001244959	NM_001244959	NM_001244959	Hs.127535	257019	ENST00000304195	THC2481809	GO:0005737(cytoplasm)|GO:0005856(cytoskeleton)|GO:0008092(cytoskeletal protein binding)|GO:0016021(integral to membrane)|GO:0019898(extrinsic to membrane)	chr9:85863178-85863119	hs|9q21.32
A_33_P3243332	ARHGAP42	Homo sapiens Rho GTPase activating protein 42 (ARHGAP42), mRNA [NM_152432]	58.4457	449.708	P	P	5.75942	7.69446	NM_152432	NM_152432	NM_152432	Hs.741465	143872	ENST00000529535	THC2481033	GO:0005096(GTPase activator activity)|GO:0005622(intracellular)|GO:0007165(signal transduction)|GO:0043547(positive regulation of GTPase activity)	chr11:100859541-100859600	hs|11q22.1
A_23_P208880	UHRF1	Homo sapiens ubiquitin-like with PHD and ring finger domains 1 (UHRF1), transcript variant 2, mRNA [NM_013282]	326.852	1910.17	P	P	5.74998	5.84414	NM_013282	NM_013282	NM_013282	Hs.108106	29128	ENST00000624301	THC2462675	GO:0000122(negative regulation of transcription from RNA polymerase II promoter)|GO:0000790(nuclear chromatin)|GO:0000791(euchromatin)|GO:0000792(heterochromatin)|GO:0000987(core promoter proximal region sequence-specific DNA binding)|GO:0003700(sequence-specific DNA binding transcription factor activity)|GO:0004842(ubiquitin-protein ligase activity)|GO:0005515(protein binding)|GO:0005634(nucleus…	chr19:4962065-4962124	hs|19p13.3
A_23_P217609	RPL36A	Homo sapiens ribosomal protein L36a (RPL36A), transcript variant 1, mRNA [NM_021029]	17295.7	76442.3	P	P	5.69684	4.41972	NM_021029	NM_021029	NM_021029	Hs.432485	6173	ENST00000372849	THC2465210	GO:0000184(nuclear-transcribed mRNA catabolic process, nonsense-mediated decay)|GO:0002181(cytoplasmic translation)|GO:0003735(structural constituent of ribosome)|GO:0005829(cytosol)|GO:0005840(ribosome)|GO:0006412(translation)|GO:0006413(translational initiation)|GO:0006414(translational elongation)|GO:0006415(translational termination)|GO:0006614(SRP-dependent cotranslational protein targeting …	chrX:100650439-100650768	hs|Xq22.1
A_33_P3248759	WDR24	Homo sapiens WD repeat domain 24 (WDR24), mRNA [NM_001303027]	278.942	1575.49	P	P	5.63868	5.64808	NM_001303027	NM_001303027	NM_001303027	Hs.459632	84219	ENST00000293883	THC2717078		chr16:734685-734626	hs|16p13.3
A_23_P425502	DONSON	Homo sapiens downstream neighbor of SON (DONSON), mRNA [NM_017613]	74.7258	547.844	P	P	5.62314	7.33139	NM_017613	NM_017613	NM_017613	Hs.436341	29980	ENST00000442660	THC2494145	GO:0003674(molecular_function)|GO:0005575(cellular_component)|GO:0005634(nucleus)|GO:0007275(multicellular organismal development)|GO:0008150(biological_process)	chr21:34950584-34950525	hs|21q22.11
A_23_P96761	ACADM	Homo sapiens acyl-CoA dehydrogenase, C-4 to C-12 straight chain (ACADM), transcript variant 1, mRNA [NM_000016]	71.411	518.551	P	P	5.59613	7.2615	NM_000016	NM_000016	NM_000016	Hs.445040	34	ENST00000420607	THC2493080	GO:0003995(acyl-CoA dehydrogenase activity)|GO:0005634(nucleus)|GO:0005739(mitochondrion)|GO:0005759(mitochondrial matrix)|GO:0006635(fatty acid beta-oxidation)|GO:0019254(carnitine metabolic process, CoA-linked)|GO:0030424(axon)|GO:0033539(fatty acid beta-oxidation using acyl-CoA dehydrogenase)|GO:0042802(identical protein binding)|GO:0044255(cellular lipid metabolic process)|GO:0044281(small mo…	chr1:76227040-76228420	hs|1p31.1
A_19_P00320067	LOC100130417	Homo sapiens uncharacterized LOC100130417 (LOC100130417), transcript variant 1, long non-coding RNA [NR_026874]	38.5711	277.118	P	P	5.56612	7.18461	NR_026874	NR_026874	NR_026874	Hs.200644	100130417	ENST00000609207			chr1:852305-852246	hs|1p36.33
A_33_P3376154	LOC100128002	PREDICTED: Homo sapiens uncharacterized LOC100128002 (LOC100128002), misc_RNA [XR_159537]	118.914	841.412	P	P	5.52308	7.07578	XR_159537	XR_159537	XR_159537	Hs.538511	100128002				chr12:132148597-132148538	hs|12q24.33
A_33_P3229177	POLE4	Homo sapiens polymerase (DNA-directed), epsilon 4, accessory subunit (POLE4), mRNA [NM_019896]	830.975	3694.97	P	P	5.52176	4.44654	NM_019896	NM_019896	NM_019896	Hs.469060	56655	ENST00000473023	THC2641072	GO:0003887(DNA-directed DNA polymerase activity)|GO:0005515(protein binding)|GO:0005634(nucleus)|GO:0005671(Ada2/Gcn5/Ada3 transcription activator complex)|GO:0008622(epsilon DNA polymerase complex)|GO:0043565(sequence-specific DNA binding)|GO:0043966(histone H3 acetylation)|GO:0046982(protein heterodimerization activity)|GO:0071897(DNA biosynthetic process)	chr2:75186472-75186531	hs|2p12
A_19_P00318183	LINC01197	Homo sapiens long intergenic non-protein coding RNA 1197 (LINC01197), long non-coding RNA [NR_034095]	8.93506	164.463	A	P	5.51539	18.4064	NR_034095	NR_034095	NR_034095	Hs.536404	400456	ENST00000508732	THC2613551		chr15:95822601-95822542	hs|15q26.2
A_23_P139260	SLC22A18	Homo sapiens solute carrier family 22, member 18 (SLC22A18), transcript variant 2, mRNA [NM_183233]	1357.64	5954.74	P	P	5.47128	4.38609	NM_183233	NM_183233	NM_183233	Hs.50868	5002	ENST00000449603	THC2494637	GO:0005635(nuclear envelope)|GO:0005737(cytoplasm)|GO:0005886(plasma membrane)|GO:0006855(drug transmembrane transport)|GO:0007588(excretion)|GO:0015238(drug transmembrane transporter activity)|GO:0015293(symporter activity)|GO:0015695(organic cation transport)|GO:0015893(drug transport)|GO:0016020(membrane)|GO:0016021(integral to membrane)|GO:0016324(apical plasma membrane)|GO:0031625(ubiquitin …	chr11:2946335-2946394	hs|11p15.4
A_32_P220307	RPL39	Homo sapiens ribosomal protein L39 (RPL39), mRNA [NM_001000]	9828.52	40670.3	P	P	5.44447	4.13798	NM_001000	NM_001000	NM_001000	Hs.558387	6170	ENST00000468844	THC2517374	GO:0000184(nuclear-transcribed mRNA catabolic process, nonsense-mediated decay)|GO:0002227(innate immune response in mucosa)|GO:0003723(RNA binding)|GO:0003735(structural constituent of ribosome)|GO:0005615(extracellular space)|GO:0005829(cytosol)|GO:0006412(translation)|GO:0006413(translational initiation)|GO:0006414(translational elongation)|GO:0006415(translational termination)|GO:0006614(SRP-…	chrX:118920597-118920538	hs|Xq24
A_23_P56170	MED16	Homo sapiens mediator complex subunit 16 (MED16), mRNA [NM_005481]	169.684	902.296	P	P	5.44194	5.31751	NM_005481	NM_005481	NM_005481	Hs.365207	10025	ENST00000325464	NP075705	GO:0003712(transcription cofactor activity)|GO:0003713(transcription coactivator activity)|GO:0003824(catalytic activity)|GO:0004872(receptor activity)|GO:0005515(protein binding)|GO:0005634(nucleus)|GO:0005654(nucleoplasm)|GO:0006357(regulation of transcription from RNA polymerase II promoter)|GO:0006366(transcription from RNA polymerase II promoter)|GO:0006367(transcription initiation from RNA …	chr19:868484-868425	hs|19p13.3
A_33_P3257367	TRIM33	Homo sapiens tripartite motif containing 33 (TRIM33), transcript variant a, mRNA [NM_015906]	55.3409	373.107	P	P	5.38683	6.74196	NM_015906	NM_015906	NM_015906	Hs.26837	51592	ENST00000358465	THC2519102	GO:0000122(negative regulation of transcription from RNA polymerase II promoter)|GO:0003677(DNA binding)|GO:0004842(ubiquitin-protein ligase activity)|GO:0005515(protein binding)|GO:0005634(nucleus)|GO:0005654(nucleoplasm)|GO:0006351(transcription, DNA-dependent)|GO:0006367(transcription initiation from RNA polymerase II promoter)|GO:0007179(transforming growth factor beta receptor signaling path…	chr1:114935511-114935452	hs|1p13.2
A_33_P3285868	CYGB	Homo sapiens cytoglobin (CYGB), mRNA [NM_134268]	1237.73	5193.44	P	P	5.30784	4.19594	NM_134268	NM_134268	NM_134268	Hs.95120	114757	ENST00000293230	THC2463884	GO:0004601(peroxidase activity)|GO:0005344(oxygen transporter activity)|GO:0005506(iron ion binding)|GO:0005737(cytoplasm)|GO:0006979(response to oxidative stress)|GO:0015671(oxygen transport)|GO:0019825(oxygen binding)|GO:0020037(heme binding)|GO:0043005(neuron projection)|GO:0043025(neuronal cell body)|GO:0055114(oxidation-reduction process)	chr17:74523520-74523461	hs|17q25.1
A_21_P0005934	lnc-HMBOX1-1	PREDICTED: Homo sapiens homeobox containing 1 (HMBOX1), transcript variant X6, mRNA [XM_005273639]	217.287	1108.65	P	P	5.30714	5.10223	lnc-HMBOX1-1:1	XM_005273639	XM_005273639	Hs.563560			THC2495965		chr8:28922306-28922365	hs|8p12
A_21_P0013646		BMS1 pseudogene 10 [Source:HGNC Symbol;Acc:HGNC:49154] [ENST00000443754]	63.9833	404.091	P	P	5.20262	6.31556	ENST00000443754	XR_428461	XR_428461	Hs.356398		ENST00000443754	THC2572376		chr9:67330962-67330903	hs|9q13
A_24_P379820	ITM2C	Homo sapiens integral membrane protein 2C (ITM2C), transcript variant 1, mRNA [NM_030926]	114.644	720.756	P	P	5.18981	6.28692	NM_030926	NM_030926	NM_030926	Hs.111577	81618	ENST00000326427	THC2592476	GO:0001540(beta-amyloid binding)|GO:0005515(protein binding)|GO:0005524(ATP binding)|GO:0005764(lysosome)|GO:0005765(lysosomal membrane)|GO:0005794(Golgi apparatus)|GO:0005886(plasma membrane)|GO:0010977(negative regulation of neuron projection development)|GO:0016021(integral to membrane)|GO:0030182(neuron differentiation)|GO:0048471(perinuclear region of cytoplasm)|GO:0070062(extracellular vesi…	chr2:231742895-231742954	hs|2q37.1
A_23_P7976	HIST1H1E	Homo sapiens histone cluster 1, H1e (HIST1H1E), mRNA [NM_005321]	2140.63	8637.21	P	P	5.16351	4.03489	NM_005321	NM_005321	NM_005321	Hs.248133	3008	ENST00000304218	THC2478381	GO:0000786(nucleosome)|GO:0005515(protein binding)|GO:0005634(nucleus)|GO:0005720(nuclear heterochromatin)|GO:0006334(nucleosome assembly)|GO:0016584(nucleosome positioning)|GO:0031490(chromatin DNA binding)|GO:0070062(extracellular vesicular exosome)	chr6:26156928-26156987	hs|6p22.2
A_21_P0012995	lnc-TAF9-2	zi16a07.s1 Soares_fetal_liver_spleen_1NFLS_S1 Homo sapiens cDNA clone IMAGE:430932 3', mRNA sequence [AA678297]	104.058	643.851	P	P	5.14482	6.1874	lnc-TAF9-2:1	XM_006726223		Hs.719438			THC2539001		chr5:68932256-68932197	hs|5q13.2
A_21_P0003895			12.455	188.422	A	P	5.1416	15.1281	ENST00000503232					ENST00000503232	THC2744381		chr4:59727109-59727050	hs|4q13.1
A_23_P58228	ODAM	Homo sapiens odontogenic, ameloblast asssociated (ODAM), mRNA [NM_017855]	8.13603	123.041	A	P	5.14095	15.123	NM_017855	NM_017855	NM_017855	Hs.143811	54959	ENST00000510847	THC2649992	GO:0005576(extracellular region)|GO:0005634(nucleus)|GO:0005737(cytoplasm)|GO:0031214(biomineral tissue development)|GO:0042475(odontogenesis of dentin-containing tooth)|GO:0043205(fibril)	chr4:71068625-71068922	hs|4q13.3
A_23_P154605	SULF2	Homo sapiens sulfatase 2 (SULF2), transcript variant 1, mRNA [NM_018837]	9.43896	142.524	A	P	5.138	15.0996	NM_018837	NM_018837	NM_018837	Hs.162016	55959	ENST00000467815	THC2683428	GO:0001822(kidney development)|GO:0002063(chondrocyte development)|GO:0003094(glomerular filtration)|GO:0004065(arylsulfatase activity)|GO:0005509(calcium ion binding)|GO:0005615(extracellular space)|GO:0005783(endoplasmic reticulum)|GO:0005795(Golgi stack)|GO:0005886(plasma membrane)|GO:0008449(N-acetylglucosamine-6-sulfatase activity)|GO:0009986(cell surface)|GO:0010575(positive regulation vasc…	chr20:46286483-46286424	hs|20q13.12
A_33_P3389178	RAPGEF3	Rap guanine nucleotide exchange factor (GEF) 3 [Source:HGNC Symbol;Acc:HGNC:16629] [ENST00000395358]	44.7475	273.713	P	P	5.11248	6.11683	ENST00000395358		U78169	Hs.8578	10411	ENST00000395358	THC2480406	GO:0001525(angiogenesis)|GO:0005085(guanyl-nucleotide exchange factor activity)|GO:0005515(protein binding)|GO:0005886(plasma membrane)|GO:0005952(cAMP-dependent protein kinase complex)|GO:0006112(energy reserve metabolic process)|GO:0007165(signal transduction)|GO:0007596(blood coagulation)|GO:0008283(cell proliferation)|GO:0008603(cAMP-dependent protein kinase regulator activity)|GO:0012505(end…	chr12:48138315-48138256	hs|12q13.11
A_21_P0013930		PREDICTED: Homo sapiens protein FAM136A-like (LOC100287852), mRNA [XM_002342390]	1348.54	5343.2	P	P	5.09649	3.96222	ENST00000468519	XM_002342390	XM_002342390			ENST00000468519	THC2541884		chr3:101133418-101133477	hs|3q12.3
A_23_P257578	SRA1	Homo sapiens steroid receptor RNA activator 1 (SRA1), transcript variant 1, mRNA [NM_001035235]	251.978	1164.42	P	P	4.98408	4.62112	NM_001035235	NM_001035235	NM_001035235	Hs.653135	10011	ENST00000520427	THC2494328	GO:0003713(transcription coactivator activity)|GO:0005515(protein binding)|GO:0005634(nucleus)|GO:0005654(nucleoplasm)|GO:0005737(cytoplasm)|GO:0005886(plasma membrane)|GO:0006351(transcription, DNA-dependent)|GO:0006355(regulation of transcription, DNA-dependent)|GO:0006915(apoptotic process)|GO:0008283(cell proliferation)|GO:0015630(microtubule cytoskeleton)|GO:0030154(cell differentiation)|GO:…	chr5:139930412-139930353	hs|5q31.3
A_24_P185158	FAM134C	Homo sapiens family with sequence similarity 134, member C (FAM134C), transcript variant 1, mRNA [NM_178126]	13.8531	191.196	A	P	4.96671	13.8016	NM_178126	NM_178126	NM_178126	Hs.632262	162427	ENST00000309428	THC2725267	GO:0016021(integral to membrane)	chr17:40732173-40732114	hs|17q21.2
A_33_P3384997		ribosomal protein S20 pseudogene 32 [Source:HGNC Symbol;Acc:HGNC:36444] [ENST00000456044]	20121.8	72913.2	P	P	4.93587	3.62359	ENST00000456044					ENST00000456044			chr13:27591747-27591691	hs|13q12.13
A_33_P3385765	ZNF763	Homo sapiens zinc finger protein 763 (ZNF763), mRNA [NM_001012753]	303.871	1354.17	P	P	4.86568	4.45639	NM_001012753	NM_001012753	NM_001012753	Hs.646386	284390	ENST00000343949	THC2500987	GO:0003677(DNA binding)|GO:0003712(transcription cofactor activity)|GO:0005634(nucleus)|GO:0006351(transcription, DNA-dependent)|GO:0006357(regulation of transcription from RNA polymerase II promoter)|GO:0046872(metal ion binding)|GO:0070062(extracellular vesicular exosome)	chr19:12091030-12091089	hs|19p13.2
A_23_P57364	TFF2	Homo sapiens trefoil factor 2 (TFF2), mRNA [NM_005423]	192.707	854.998	P	P	4.8513	4.43679	NM_005423	NM_005423	NM_005423	Hs.2979	7032	ENST00000475297	THC2472593	GO:0005515(protein binding)|GO:0005615(extracellular space)|GO:0007586(digestion)|GO:0008284(positive regulation of cell proliferation)|GO:0019722(calcium-mediated signaling)|GO:0030334(regulation of cell migration)|GO:0031723(CXCR4 chemokine receptor binding)|GO:0043031(negative regulation of macrophage activation)|GO:0050728(negative regulation of inflammatory response)|GO:0060455(negative regu…	chr21:43767646-43766648	hs|21q22.3
A_32_P22078	RPS9	Homo sapiens ribosomal protein S9 (RPS9), mRNA [NM_001013]	4475.91	19899.9	P	P	4.78381	4.44601	NM_001013	NM_001013	NM_001013	Hs.546288	6203	ENST00000498085	NP1133302	GO:0000184(nuclear-transcribed mRNA catabolic process, nonsense-mediated decay)|GO:0003735(structural constituent of ribosome)|GO:0005515(protein binding)|GO:0005634(nucleus)|GO:0005730(nucleolus)|GO:0005737(cytoplasm)|GO:0005829(cytosol)|GO:0005840(ribosome)|GO:0005925(focal adhesion)|GO:0006412(translation)|GO:0006413(translational initiation)|GO:0006414(translational elongation)|GO:0006415(tra…	chr19:54705133-54705397	hs|19q13.42
A_23_P48628	ZBTB25	Homo sapiens zinc finger and BTB domain containing 25 (ZBTB25), mRNA [NM_006977]	14.8723	186.166	A	P	4.78063	12.5176	NM_006977	NM_006977	NM_006977	Hs.654571	7597	ENST00000394715	NP093306	GO:0003677(DNA binding)|GO:0003700(sequence-specific DNA binding transcription factor activity)|GO:0005515(protein binding)|GO:0005654(nucleoplasm)|GO:0005737(cytoplasm)|GO:0006351(transcription, DNA-dependent)|GO:0006355(regulation of transcription, DNA-dependent)|GO:0010467(gene expression)|GO:0046872(metal ion binding)	chr14:64953889-64953830	hs|14q23.3
A_23_P15542	HSD17B1	Homo sapiens hydroxysteroid (17-beta) dehydrogenase 1 (HSD17B1), mRNA [NM_000413]	222.663	957.689	P	P	4.74995	4.30106	NM_000413	NM_000413	NM_000413	Hs.654385	3292	ENST00000590299	THC2648986	GO:0003824(catalytic activity)|GO:0004303(estradiol 17-beta-dehydrogenase activity)|GO:0005654(nucleoplasm)|GO:0005737(cytoplasm)|GO:0005829(cytosol)|GO:0006694(steroid biosynthetic process)|GO:0006703(estrogen biosynthetic process)|GO:0008202(steroid metabolic process)|GO:0008210(estrogen metabolic process)|GO:0031965(nuclear membrane)|GO:0044281(small molecule metabolic process)|GO:0047035(test…	chr17:40707039-40707098	hs|17q21.2
A_33_P3252915	RNF7	Homo sapiens ring finger protein 7 (RNF7), transcript variant 5, non-coding RNA [NR_037702]	10.3012	126.359	A	P	4.74198	12.2664	NR_037702	NR_037702	NR_037702	Hs.134623	9616	ENST00000498828	THC2673371	GO:0005507(copper ion binding)|GO:0005515(protein binding)|GO:0005634(nucleus)|GO:0005654(nucleoplasm)|GO:0005737(cytoplasm)|GO:0008270(zinc ion binding)|GO:0008631(induction of apoptosis by oxidative stress)|GO:0016567(protein ubiquitination)|GO:0019788(NEDD8 ligase activity)|GO:0031466(Cul5-RING ubiquitin ligase complex)|GO:0043066(negative regulation of apoptotic process)|GO:0045116(protein ne…	chr3:141461507-141461566	hs|3q23
A_23_P112859	CST1	Homo sapiens cystatin SN (CST1), mRNA [NM_001898]	28.3164	346.566	P	P	4.73774	12.2391	NM_001898	NM_001898	NM_001898	Hs.123114	1469	ENST00000398402	THC2758295	GO:0001580(detection of chemical stimulus involved in sensory perception of bitter taste)|GO:0004869(cysteine-type endopeptidase inhibitor activity)|GO:0005615(extracellular space)|GO:0010951(negative regulation of endopeptidase activity)	chr20:23731379-23731320	hs|20p11.21
A_24_P165656	PRKD3	Homo sapiens protein kinase D3 (PRKD3), mRNA [NM_005813]	27.7899	326.107	A	P	4.65754	11.7347	NM_005813	NM_005813	NM_005813	Hs.660757	23683	ENST00000234179	THC2498286	GO:0004697(protein kinase C activity)|GO:0005515(protein binding)|GO:0005524(ATP binding)|GO:0005654(nucleoplasm)|GO:0005737(cytoplasm)|GO:0006468(protein phosphorylation)|GO:0007205(protein kinase C-activating G-protein coupled receptor signaling pathway)|GO:0016020(membrane)|GO:0035556(intracellular signal transduction)|GO:0046872(metal ion binding)	chr2:37478080-37478021	hs|2p22.2
A_23_P63847	SUPV3L1	Homo sapiens suppressor of var1, 3-like 1 (S. cerevisiae) (SUPV3L1), transcript variant 1, mRNA [NM_003171]	72.6317	375.436	P	P	4.6378	5.16903	NM_003171	NM_003171	NM_003171	Hs.106469	6832	ENST00000359655	THC2467524	GO:0000958(mitochondrial mRNA catabolic process)|GO:0000962(positive regulation of mitochondrial RNA catabolic process)|GO:0000965(mitochondrial RNA 3'-end processing)|GO:0003677(DNA binding)|GO:0003678(DNA helicase activity)|GO:0003723(RNA binding)|GO:0003725(double-stranded RNA binding)|GO:0004004(ATP-dependent RNA helicase activity)|GO:0004386(helicase activity)|GO:0005515(protein binding)|GO:…	chr10:70968688-70968747	hs|10q22.1
A_23_P143484	PIGP	Homo sapiens phosphatidylinositol glycan anchor biosynthesis, class P (PIGP), transcript variant 1, mRNA [NM_153681]	136.495	676.527	P	P	4.51939	4.95644	NM_153681	NM_153681	NM_153681	Hs.656565	51227	ENST00000399098	THC2615824	GO:0000506(glycosylphosphatidylinositol-N-acetylglucosaminyltransferase (GPI-GnT) complex)|GO:0005789(endoplasmic reticulum membrane)|GO:0006501(C-terminal protein lipidation)|GO:0016021(integral to membrane)|GO:0016254(preassembly of GPI anchor in ER membrane)|GO:0017176(phosphatidylinositol N-acetylglucosaminyltransferase activity)|GO:0043687(post-translational protein modification)|GO:0044267(…	chr21:38437919-38437860	hs|21q22.13
A_33_P3293798	KRTAP10-1	Homo sapiens keratin associated protein 10-1 (KRTAP10-1), mRNA [NM_198691]	19.4725	212.117	A	P	4.51572	10.8931	NM_198691	NM_198691	NM_198691	Hs.688631	386677	ENST00000400375	THC2488766	GO:0045095(keratin filament)	chr21:45959580-45959521	hs|21q22.3
A_33_P3369799	SLC35D3	Homo sapiens solute carrier family 35, member D3 (SLC35D3), mRNA [NM_001008783]	47.5522	235.169	P	P	4.51316	4.94549	NM_001008783	NM_001008783	NM_001008783	Hs.369703	340146	ENST00000331858	THC2475411	GO:0008643(carbohydrate transport)|GO:0016021(integral to membrane)	chr6:137246671-137246730	hs|6q23.3
A_23_P502312	CD97	Homo sapiens CD97 molecule (CD97), transcript variant 1, mRNA [NM_078481]	1962.66	6608.17	P	P	4.49615	3.36695	NM_078481	NM_078481	NM_078481	Hs.466039	976	ENST00000242786	THC2475178	GO:0004888(transmembrane signaling receptor activity)|GO:0004930(G-protein coupled receptor activity)|GO:0005509(calcium ion binding)|GO:0005515(protein binding)|GO:0005615(extracellular space)|GO:0005886(plasma membrane)|GO:0005887(integral to plasma membrane)|GO:0005925(focal adhesion)|GO:0006928(cellular component movement)|GO:0006954(inflammatory response)|GO:0006955(immune response)|GO:00071…	chr19:14519267-14519326	hs|19p13.12
A_33_P3263938	LCN15	Homo sapiens lipocalin 15 (LCN15), mRNA [NM_203347]	714.653	2398.08	P	P	4.48369	3.35559	NM_203347	NM_203347	NM_203347	Hs.413902	389812	ENST00000316144	THC2485824	GO:0005215(transporter activity)|GO:0005576(extracellular region)|GO:0006629(lipid metabolic process)|GO:0006810(transport)|GO:0036094(small molecule binding)	chr9:139654145-139654086	hs|9q34.3
A_23_P152262	DPEP1	Homo sapiens dipeptidase 1 (renal) (DPEP1), transcript variant 1, mRNA [NM_004413]	92.1114	450.588	P	P	4.48236	4.89177	NM_004413	NM_004413	NM_004413	Hs.109	1800	ENST00000393092	THC2472357	GO:0005515(protein binding)|GO:0005615(extracellular space)|GO:0005634(nucleus)|GO:0005886(plasma membrane)|GO:0006508(proteolysis)|GO:0006691(leukotriene metabolic process)|GO:0006749(glutathione metabolic process)|GO:0006805(xenobiotic metabolic process)|GO:0008235(metalloexopeptidase activity)|GO:0008239(dipeptidyl-peptidase activity)|GO:0008270(zinc ion binding)|GO:0016324(apical plasma membr…	chr16:89703894-89703953	hs|16q24.3
A_24_P363679	ATP6V1H	Homo sapiens ATPase, H+ transporting, lysosomal 50/57kDa, V1 subunit H (ATP6V1H), transcript variant 1, mRNA [NM_015941]	16.5319	174.408	A	P	4.45469	10.5498	NM_015941	NM_015941	NM_015941	Hs.491737	51606	ENST00000524164	NP432957	GO:0000221(vacuolar proton-transporting V-type ATPase, V1 domain)|GO:0005515(protein binding)|GO:0005765(lysosomal membrane)|GO:0005829(cytosol)|GO:0005886(plasma membrane)|GO:0006879(cellular iron ion homeostasis)|GO:0006897(endocytosis)|GO:0007035(vacuolar acidification)|GO:0008152(metabolic process)|GO:0008286(insulin receptor signaling pathway)|GO:0015991(ATP hydrolysis coupled proton transpo…	chr8:54684629-54684570	hs|8q11.23
A_22_P00000282	MIR940	microRNA 940 [Source:HGNC Symbol;Acc:HGNC:33683] [ENST00000567888]	17.4865	182.2	A	P	4.431	10.4195	ENST00000567888		BM766675	Hs.729989	100126328	ENST00000567888	THC2656718		chr16:2318689-2318748	hs|16p13.3
A_22_P00014157		PREDICTED: Homo sapiens uncharacterized LOC101928895 (LOC101928895), ncRNA [XR_241053]	397.832	1541.54	P	P	4.40955	3.87485	ENST00000434139	XR_241053	XR_241053			ENST00000434139			chr1:1210620-1210679	hs|1p36.33
A_24_P360078	LRBA	Homo sapiens LPS-responsive vesicle trafficking, beach and anchor containing (LRBA), transcript variant 2, mRNA [NM_006726]	203.339	785.002	P	P	4.3975	3.86055	NM_006726	NM_006726	NM_006726	Hs.480938	987	ENST00000510157	NP1279107	GO:0003674(molecular_function)|GO:0005543(phospholipid binding)|GO:0005764(lysosome)|GO:0005783(endoplasmic reticulum)|GO:0005794(Golgi apparatus)|GO:0005886(plasma membrane)|GO:0008150(biological_process)|GO:0012505(endomembrane system)|GO:0016020(membrane)|GO:0016021(integral to membrane)|GO:0016023(cytoplasmic membrane-bounded vesicle)|GO:0016197(endosomal transport)|GO:0019898(extrinsic to me…	chr4:151186250-151186191	hs|4q31.3
A_21_P0011654	NPIPA2	Homo sapiens nuclear pore complex interacting protein family, member A2 (NPIPA2), mRNA [NM_001277324]	760.592	2492.8	P	P	4.39681	3.27745	NM_001277324	NM_001277324	NM_001277324	Hs.676266	642799	ENST00000539604	THC2530822		chr16:14858888-14858947	hs|16p13.11
A_21_P0009343	TBX2-AS1	Homo sapiens TBX2 antisense RNA 1 (TBX2-AS1), transcript variant 1, long non-coding RNA [NR_125749]	71.689	339.748	P	P	4.39302	4.73919	NR_125749	NR_125749	NR_125749		103689912		THC2583659		chr17:59470886-59470827	hs|17q23.2
A_23_P155890	NAA11	Homo sapiens N(alpha)-acetyltransferase 11, NatA catalytic subunit (NAA11), mRNA [NM_032693]	224.195	863.483	P	P	4.38982	3.85148	NM_032693	NM_032693	NM_032693	Hs.676048	84779	ENST00000286794	THC2602161	GO:0004596(peptide alpha-N-acetyltransferase activity)|GO:0005515(protein binding)|GO:0005634(nucleus)|GO:0006474(N-terminal protein amino acid acetylation)|GO:0006475(internal protein amino acid acetylation)|GO:0017198(N-terminal peptidyl-serine acetylation)|GO:0018002(N-terminal peptidyl-glutamic acid acetylation)|GO:0022626(cytosolic ribosome)|GO:0031415(NatA complex)	chr4:80246700-80246641	hs|4q21.21
A_33_P3363425	FRMD3	Homo sapiens FERM domain containing 3 (FRMD3), transcript variant 1, mRNA [NM_174938]	432.046	1649.58	P	P	4.3614	3.81807	NM_174938	NM_174938	NM_174938	Hs.127535	257019	ENST00000621208	THC2609599	GO:0005737(cytoplasm)|GO:0005856(cytoskeleton)|GO:0008092(cytoskeletal protein binding)|GO:0016021(integral to membrane)|GO:0019898(extrinsic to membrane)	chr9:85859651-85859592	hs|9q21.32
A_24_P218979	CDCA3	Homo sapiens cell division cycle associated 3 (CDCA3), transcript variant 1, mRNA [NM_031299]	509.071	1927	P	P	4.33331	3.78533	NM_031299	NM_031299	NM_031299	Hs.524216	83461	ENST00000536241	THC2461670	GO:0003674(molecular_function)|GO:0005575(cellular_component)|GO:0005829(cytosol)|GO:0007067(mitosis)|GO:0008150(biological_process)|GO:0016567(protein ubiquitination)|GO:0051301(cell division)	chr12:6958498-6958315	hs|12p13.31
A_24_P163237	STOX2	Homo sapiens storkhead box 2 (STOX2), mRNA [NM_020225]	101.207	465.223	P	P	4.30698	4.59674	NM_020225	NM_020225	NM_020225	Hs.696657	56977	ENST00000506529	NP228018	GO:0001893(maternal placenta development)|GO:0003674(molecular_function)|GO:0005575(cellular_component)|GO:0009790(embryo development)	chr4:184938430-184938489	hs|4q35.1
A_23_P129209	IDH2	Homo sapiens isocitrate dehydrogenase 2 (NADP+), mitochondrial (IDH2), transcript variant 1, mRNA [NM_002168]	954.674	3051.81	P	P	4.30482	3.1967	NM_002168	NM_002168	NM_002168	Hs.596461	3418	ENST00000560061	THC2535304	GO:0000287(magnesium ion binding)|GO:0004450(isocitrate dehydrogenase (NADP+) activity)|GO:0005739(mitochondrion)|GO:0005743(mitochondrial inner membrane)|GO:0005759(mitochondrial matrix)|GO:0005975(carbohydrate metabolic process)|GO:0006097(glyoxylate cycle)|GO:0006099(tricarboxylic acid cycle)|GO:0006102(isocitrate metabolic process)|GO:0006103(2-oxoglutarate metabolic process)|GO:0044237(cellu…	chr15:90630706-90630472	hs|15q26.1
A_23_P256158	ADRA2C	Homo sapiens adrenoceptor alpha 2C (ADRA2C), mRNA [NM_000683]	629.817	2360.9	P	P	4.30146	3.74855	NM_000683	NM_000683	NM_000683	Hs.123022	152	ENST00000330055	NP1176889	GO:0004938(alpha2-adrenergic receptor activity)|GO:0005515(protein binding)|GO:0005737(cytoplasm)|GO:0005768(endosome)|GO:0005886(plasma membrane)|GO:0005887(integral to plasma membrane)|GO:0006112(energy reserve metabolic process)|GO:0007186(G-protein coupled receptor signaling pathway)|GO:0007267(cell-cell signaling)|GO:0007565(female pregnancy)|GO:0007596(blood coagulation)|GO:0010700(negative…	chr4:3770121-3770180	hs|4p16.3
A_23_P33759	DHRS3	Homo sapiens dehydrogenase/reductase (SDR family) member 3 (DHRS3), mRNA [NM_004753]	135.813	622.704	P	P	4.29978	4.58502	NM_004753	NM_004753	NM_004753	Hs.289347	9249	ENST00000616661	THC2467008	GO:0000166(nucleotide binding)|GO:0001523(retinoid metabolic process)|GO:0003151(outflow tract morphogenesis)|GO:0004745(retinol dehydrogenase activity)|GO:0005789(endoplasmic reticulum membrane)|GO:0007601(visual perception)|GO:0007603(phototransduction, visible light)|GO:0009055(electron carrier activity)|GO:0016021(integral to membrane)|GO:0030278(regulation of ossification)|GO:0042572(retinol…	chr1:12628169-12628110	hs|1p36.22
A_24_P332647	SSH1	Homo sapiens slingshot protein phosphatase 1 (SSH1), transcript variant 3, mRNA [NM_001161331]	11.4707	108.907	A	P	4.25382	9.4944	NM_001161331	NM_001161331	NM_001161331	Hs.199763	54434	ENST00000326470	THC2480941	GO:0000902(cell morphogenesis)|GO:0003677(DNA binding)|GO:0003779(actin binding)|GO:0004721(phosphoprotein phosphatase activity)|GO:0004725(protein tyrosine phosphatase activity)|GO:0005515(protein binding)|GO:0005654(nucleoplasm)|GO:0005737(cytoplasm)|GO:0005856(cytoskeleton)|GO:0005886(plasma membrane)|GO:0006470(protein dephosphorylation)|GO:0008064(regulation of actin polymerization or depoly…	chr12:109185865-109185806	hs|12q24.11
A_23_P337262	APCDD1	Homo sapiens adenomatosis polyposis coli down-regulated 1 (APCDD1), mRNA [NM_153000]	104.272	468.636	P	P	4.24348	4.49437	NM_153000	NM_153000	NM_153000	Hs.293274	147495	ENST00000355285	THC2467363	GO:0001942(hair follicle development)|GO:0005887(integral to plasma membrane)|GO:0016055(Wnt receptor signaling pathway)|GO:0017147(Wnt-protein binding)|GO:0030178(negative regulation of Wnt receptor signaling pathway)|GO:0043615(astrocyte cell migration)	chr18:10488470-10488529	hs|18p11.22
A_23_P204252	M6PR	Homo sapiens mannose-6-phosphate receptor (cation dependent) (M6PR), transcript variant 1, mRNA [NM_002355]	191.454	703.721	P	P	4.23742	3.67567	NM_002355	NM_002355	NM_002355	Hs.134084	4074	ENST00000000412	THC2569724	GO:0004888(transmembrane signaling receptor activity)|GO:0005537(mannose binding)|GO:0005765(lysosomal membrane)|GO:0005768(endosome)|GO:0005770(late endosome)|GO:0005887(integral to plasma membrane)|GO:0006898(receptor-mediated endocytosis)|GO:0007165(signal transduction)|GO:0008333(endosome to lysosome transport)|GO:0015578(mannose transmembrane transporter activity)|GO:0015761(mannose transpor…	chr12:9093716-9093657	hs|12p13.31
A_23_P65532	PELI2	Homo sapiens pellino E3 ubiquitin protein ligase family member 2 (PELI2), mRNA [NM_021255]	9.49183	89.1891	A	P	4.23405	9.3964	NM_021255	NM_021255	NM_021255	Hs.657926	57161	ENST00000267460	THC2473460	GO:0001934(positive regulation of protein phosphorylation)|GO:0002224(toll-like receptor signaling pathway)|GO:0002755(MyD88-dependent toll-like receptor signaling pathway)|GO:0005515(protein binding)|GO:0005829(cytosol)|GO:0008063(Toll signaling pathway)|GO:0016567(protein ubiquitination)|GO:0016874(ligase activity)|GO:0034134(toll-like receptor 2 signaling pathway)|GO:0034142(toll-like receptor…	chr14:56767466-56767525	hs|14q22.3
A_21_P0013934		af85e03.s1 Soares_testis_NHT Homo sapiens cDNA clone 1048828 3', mRNA sequence [AA778499]	62.9926	281.745	P	P	4.22983	4.47267	AA778499		AA778499	Hs.601563					chr7:57712464-57712523	hs|7p11.2
A_33_P3363420	FRMD3	Homo sapiens FERM domain containing 3 (FRMD3), transcript variant 1, mRNA [NM_174938]	349.931	1279.69	P	P	4.2208	3.65699	NM_174938	NM_174938	NM_174938	Hs.127535	257019	ENST00000621208	THC2473870	GO:0005737(cytoplasm)|GO:0005856(cytoskeleton)|GO:0008092(cytoskeletal protein binding)|GO:0016021(integral to membrane)|GO:0019898(extrinsic to membrane)	chr9:85862416-85862357	hs|9q21.32
A_23_P33914	NUP62CL	Homo sapiens nucleoporin 62kDa C-terminal like (NUP62CL), transcript variant 1, mRNA [NM_017681]	12.131	112.438	A	P	4.20797	9.26869	NM_017681	NM_017681	NM_017681	Hs.163629	54830	ENST00000484614	THC2478003	GO:0005643(nuclear pore)|GO:0015031(protein transport)|GO:0017056(structural constituent of nuclear pore)	chrX:106367003-106366944	hs|Xq22.3
A_23_P153286	ZNF234	Homo sapiens zinc finger protein 234 (ZNF234), transcript variant 1, mRNA [NM_006630]	161.027	703.883	P	P	4.16514	4.37121	NM_006630	NM_006630	NM_006630	Hs.235992	10780	ENST00000592437	THC2473136	GO:0003677(DNA binding)|GO:0003700(sequence-specific DNA binding transcription factor activity)|GO:0005634(nucleus)|GO:0006351(transcription, DNA-dependent)|GO:0006355(regulation of transcription, DNA-dependent)|GO:0046872(metal ion binding)	chr19:44662151-44662210	hs|19q13.31
A_23_P321949	PLA2G2A	Homo sapiens phospholipase A2, group IIA (platelets, synovial fluid) (PLA2G2A), transcript variant 1, mRNA [NM_000300]	92.5501	403.03	P	P	4.15448	4.35472	NM_000300	NM_000300	NM_000300	Hs.466804	5320	ENST00000482011	THC2735620	GO:0004623(phospholipase A2 activity)|GO:0005509(calcium ion binding)|GO:0005543(phospholipid binding)|GO:0005576(extracellular region)|GO:0005615(extracellular space)|GO:0005739(mitochondrion)|GO:0005783(endoplasmic reticulum)|GO:0005789(endoplasmic reticulum membrane)|GO:0006644(phospholipid metabolic process)|GO:0006654(phosphatidic acid biosynthetic process)|GO:0010744(positive regulation of …	chr1:20305279-20305011	hs|1p36.13
A_33_P3243717	ZNF248	Homo sapiens zinc finger protein 248 (ZNF248), transcript variant 1, mRNA [NM_021045]	10.08	90.7793	A	P	4.15316	9.0059	NM_021045	NM_021045	NM_021045	Hs.528423	57209	ENST00000395867	THC2492505	GO:0003677(DNA binding)|GO:0005634(nucleus)|GO:0006351(transcription, DNA-dependent)|GO:0006355(regulation of transcription, DNA-dependent)|GO:0046872(metal ion binding)	chr10:38120602-38120543	hs|10p11.1
A_33_P3215412	C2CD4C	Homo sapiens C2 calcium-dependent domain containing 4C (C2CD4C), mRNA [NM_001136263]	123.514	531.935	P	P	4.1232	4.30667	NM_001136263	NM_001136263	NM_001136263	Hs.223770	126567	ENST00000332235	THC2615089		chr19:405567-405508	hs|19p13.3
A_33_P3299865	HIST1H4K	Homo sapiens histone cluster 1, H4k (HIST1H4K), mRNA [NM_003541]	3064.25	11055.8	P	P	4.11303	3.60799	NM_003541	NM_003541	NM_003541	Hs.528055	8362	ENST00000355057	THC2476532	GO:0000183(chromatin silencing at rDNA)|GO:0000228(nuclear chromosome)|GO:0000278(mitotic cell cycle)|GO:0000723(telomere maintenance)|GO:0000786(nucleosome)|GO:0003677(DNA binding)|GO:0005515(protein binding)|GO:0005576(extracellular region)|GO:0005634(nucleus)|GO:0005654(nucleoplasm)|GO:0006325(chromatin organization)|GO:0006334(nucleosome assembly)|GO:0006335(DNA replication-dependent nucleoso…	chr6:27799148-27799089	hs|6p22.1
A_23_P146084	GSR	Homo sapiens glutathione reductase (GSR), transcript variant 1, mRNA [NM_000637]	1243.13	3759.09	P	P	4.09988	3.0239	NM_000637	NM_000637	NM_000637	Hs.271510	2936	ENST00000221130	THC2472101	GO:0000302(response to reactive oxygen species)|GO:0004362(glutathione-disulfide reductase activity)|GO:0005759(mitochondrial matrix)|GO:0005829(cytosol)|GO:0006749(glutathione metabolic process)|GO:0009055(electron carrier activity)|GO:0009897(external side of plasma membrane)|GO:0015949(nucleobase-containing small molecule interconversion)|GO:0016152(mercury (II) reductase activity)|GO:0044281(…	chr8:30537028-30536969	hs|8p12
A_33_P3288649	HOXA10	Homo sapiens homeobox A10 (HOXA10), transcript variant 1, mRNA [NM_018951]	87.1751	371.21	P	P	4.0913	4.25821	NM_018951	NM_018951	NM_018951	Hs.110637	3206	ENST00000613671	NP1400322	GO:0000978(RNA polymerase II core promoter proximal region sequence-specific DNA binding)|GO:0001077(RNA polymerase II core promoter proximal region sequence-specific DNA binding transcription factor activity involved in positive regulation of transcription)|GO:0001501(skeletal system development)|GO:0005515(protein binding)|GO:0005634(nucleus)|GO:0005667(transcription factor complex)|GO:0005737(…	chr7:27213023-27211789	hs|7p15.2
A_22_P00019828	lnc-PLCD3-1	DA165115 BRAMY2 Homo sapiens cDNA clone BRAMY2026058 5', mRNA sequence [DA165115]	54.3598	228.877	P	P	4.05947	4.21042	lnc-PLCD3-1:1		DJ031128	Hs.15299					chr17:43228100-43228041	hs|17q21.31
A_22_P00013715	EWSAT1	long intergenic non-protein coding RNA 277 [Source:HGNC Symbol;Acc:HGNC:26596] [ENST00000559914]	14.3585	122.311	A	P	4.0471	8.51839	ENST00000559914			Hs.177927	283673	ENST00000559914	THC2640968		chr15:69366943-69367002	hs|15q23
A_23_P88069	LHFP	Homo sapiens lipoma HMGIC fusion partner (LHFP), mRNA [NM_005780]	52.2746	218.593	P	P	4.04013	4.18163	NM_005780	NM_005780	NM_005780	Hs.507798	10186	ENST00000379589	THC2466008	GO:0003677(DNA binding)|GO:0016021(integral to membrane)	chr13:39917176-39917117	hs|13q13.3
A_33_P3287502	MSH2	Homo sapiens mutS homolog 2 (MSH2), transcript variant 1, mRNA [NM_000251]	1177.63	3495.75	P	P	4.03166	2.96847	NM_000251	NM_000251	NM_000251	Hs.597656	4436	ENST00000617333	THC2542361	GO:0000228(nuclear chromosome)|GO:0000287(magnesium ion binding)|GO:0000400(four-way junction DNA binding)|GO:0000403(Y-form DNA binding)|GO:0000404(loop DNA binding)|GO:0000406(double-strand/single-strand DNA junction binding)|GO:0000710(meiotic mismatch repair)|GO:0001701(in utero embryonic development)|GO:0003677(DNA binding)|GO:0003690(double-stranded DNA binding)|GO:0003697(single-stranded D…	chr2:47709947-47710006	hs|2p21
A_24_P188325	UCHL5	Homo sapiens ubiquitin carboxyl-terminal hydrolase L5 (UCHL5), transcript variant 1, mRNA [NM_015984]	151.794	631.781	P	P	4.02692	4.16208	NM_015984	NM_015984	NM_015984	Hs.145469	51377	ENST00000416915	NP373240	GO:0000502(proteasome complex)|GO:0004843(ubiquitin-specific protease activity)|GO:0004866(endopeptidase inhibitor activity)|GO:0005515(protein binding)|GO:0005634(nucleus)|GO:0005829(cytosol)|GO:0006281(DNA repair)|GO:0006310(DNA recombination)|GO:0006351(transcription, DNA-dependent)|GO:0006355(regulation of transcription, DNA-dependent)|GO:0006511(ubiquitin-dependent protein catabolic process)…	chr1:192990312-192990253	hs|1q31.2
A_33_P3343981	AATK	apoptosis-associated tyrosine kinase [Source:HGNC Symbol;Acc:HGNC:21] [ENST00000572798]	61.3144	255.027	P	P	4.02506	4.15933	ENST00000572798				9625	ENST00000572798		GO:0004674(protein serine/threonine kinase activity)|GO:0004713(protein tyrosine kinase activity)|GO:0005515(protein binding)|GO:0005524(ATP binding)|GO:0005783(endoplasmic reticulum)|GO:0007420(brain development)|GO:0016021(integral to membrane)|GO:0030517(negative regulation of axon extension)|GO:0032482(Rab protein signal transduction)|GO:0038083(peptidyl-tyrosine autophosphorylation)|GO:00442…	chr17:79139542-79139483	hs|17q25.3
A_22_P00000522	LOC100287225		1166.53	3430.13	P	P	3.9967	2.94046	ENST00000582689				100287225	ENST00000582689			chr18:49058482-49058541	hs|18q21.2
A_24_P350008			1541.54	4522.02	P	P	3.98789	2.93344	ENST00000442083					ENST00000442083			chr7:105460053-105460112	hs|7q22.3
A_33_P3403117	NR2F1	Homo sapiens nuclear receptor subfamily 2, group F, member 1 (NR2F1), mRNA [NM_005654]	272.178	925.065	P	P	3.98192	3.39875	NM_005654	NM_005654	NM_005654	Hs.519445	7025	ENST00000615873	THC2471154	GO:0000122(negative regulation of transcription from RNA polymerase II promoter)|GO:0001764(neuron migration)|GO:0003700(sequence-specific DNA binding transcription factor activity)|GO:0003707(steroid hormone receptor activity)|GO:0003713(transcription coactivator activity)|GO:0004879(ligand-activated sequence-specific DNA binding RNA polymerase II transcription factor activity)|GO:0005515(protei…	chr5:92929717-92929776	hs|5q15
A_33_P3356220	STARD3	Homo sapiens StAR-related lipid transfer (START) domain containing 3 (STARD3), transcript variant 2, mRNA [NM_001165937]	1699.16	4928.06	P	P	3.94598	2.90029	NM_001165937	NM_001165937	NM_001165937	Hs.728838	10948	ENST00000584850	THC2526791	GO:0005515(protein binding)|GO:0005737(cytoplasm)|GO:0005739(mitochondrion)|GO:0005765(lysosomal membrane)|GO:0006629(lipid metabolic process)|GO:0006701(progesterone biosynthetic process)|GO:0006839(mitochondrial transport)|GO:0008202(steroid metabolic process)|GO:0008203(cholesterol metabolic process)|GO:0015485(cholesterol binding)|GO:0016021(integral to membrane)|GO:0017127(cholesterol transp…	chr17:37819663-37819722	hs|17q12
A_23_P70355	SERPINB6	Homo sapiens serpin peptidase inhibitor, clade B (ovalbumin), member 6 (SERPINB6), transcript variant 1, mRNA [NM_004568]	177.796	713.634	P	P	3.92463	4.01379	NM_004568	NM_004568	NM_004568	Hs.519523	5269	ENST00000616722	THC2576609	GO:0002020(protease binding)|GO:0004867(serine-type endopeptidase inhibitor activity)|GO:0005615(extracellular space)|GO:0005737(cytoplasm)|GO:0005829(cytosol)|GO:0010951(negative regulation of endopeptidase activity)|GO:0043234(protein complex)|GO:0070062(extracellular vesicular exosome)	chr6:2955771-2954898	hs|6p25.2
A_23_P307310	ACAN	Homo sapiens aggrecan (ACAN), transcript variant 2, mRNA [NM_013227]	17.4905	138.483	A	P	3.90772	7.9176	NM_013227	NM_013227	NM_013227	Hs.2159	176	ENST00000352105	THC2764092	GO:0001501(skeletal system development)|GO:0005201(extracellular matrix structural constituent)|GO:0005515(protein binding)|GO:0005540(hyaluronic acid binding)|GO:0005576(extracellular region)|GO:0005578(proteinaceous extracellular matrix)|GO:0005796(Golgi lumen)|GO:0005975(carbohydrate metabolic process)|GO:0006508(proteolysis)|GO:0007155(cell adhesion)|GO:0009405(pathogenesis)|GO:0018146(kerata…	chr15:89417771-89417830	hs|15q26.1
A_21_P0011474	CHEK2	Homo sapiens checkpoint kinase 2 (CHEK2), transcript variant 3, mRNA [NM_001005735]	133.572	530.114	P	P	3.89281	3.96875	NM_001005735	NM_001005735	NM_001005735	Hs.291363	11200	ENST00000567422	NP1074463	GO:0000077(DNA damage checkpoint)|GO:0000086(G2/M transition of mitotic cell cycle)|GO:0000781(chromosome, telomeric region)|GO:0004674(protein serine/threonine kinase activity)|GO:0005515(protein binding)|GO:0005524(ATP binding)|GO:0005654(nucleoplasm)|GO:0005794(Golgi apparatus)|GO:0006302(double-strand break repair)|GO:0006351(transcription, DNA-dependent)|GO:0006355(regulation of transcriptio…	chr22:29085185-29085126	hs|22q12.1
A_33_P3342663	ADAM33	Homo sapiens ADAM metallopeptidase domain 33 (ADAM33), transcript variant 2, mRNA [NM_153202]	14.134	110.635	A	P	3.88594	7.82763	NM_153202	NM_153202	NM_153202	Hs.173716	80332	ENST00000619289	NP540166	GO:0004222(metalloendopeptidase activity)|GO:0006508(proteolysis)|GO:0008270(zinc ion binding)|GO:0016021(integral to membrane)	chr20:3654771-3654712	hs|20p13
A_23_P316850	ODF3L2	Homo sapiens outer dense fiber of sperm tails 3-like 2 (ODF3L2), mRNA [NM_182577]	126.521	499.191	P	P	3.87626	3.94551	NM_182577	NM_182577	NM_182577	Hs.104777	284451	ENST00000315489	THC2723726	GO:0005881(cytoplasmic microtubule)	chr19:463426-463367	hs|19p13.3
A_23_P122852	SMARCD3	Homo sapiens SWI/SNF related, matrix associated, actin dependent regulator of chromatin, subfamily d, member 3 (SMARCD3), transcript variant 2, mRNA [NM_003078]	162.043	638.232	P	P	3.87135	3.93866	NM_003078	NM_003078	NM_003078	Hs.647067	6604	ENST00000356800	THC2518455	GO:0000790(nuclear chromatin)|GO:0002052(positive regulation of neuroblast proliferation)|GO:0003139(secondary heart field specification)|GO:0003219(cardiac right ventricle formation)|GO:0003407(neural retina development)|GO:0003713(transcription coactivator activity)|GO:0005102(receptor binding)|GO:0005515(protein binding)|GO:0005634(nucleus)|GO:0005654(nucleoplasm)|GO:0005737(cytoplasm)|GO:0006…	chr7:150936124-150936065	hs|7q36.1
A_24_P332471		ribosomal protein L12 pseudogene 18 [Source:HGNC Symbol;Acc:HGNC:36750] [ENST00000437175]	5295.58	17694.9	P	P	3.86654	3.34144	ENST00000437175					ENST00000437175			chr2:85101956-85102015	hs|2p11.2
A_33_P3311646			439.654	1428.47	P	P	3.83502	3.24908									chr7:101286790-101286849	hs|7q22.1
A_33_P3289192	HBS1L	Homo sapiens HBS1-like translational GTPase (HBS1L), transcript variant 1, mRNA [NM_006620]	792.712	2207.06	P	P	3.79532	2.78419	NM_006620	NM_006620	NM_006620	Hs.378532	10767	ENST00000367826	THC2468675	GO:0003746(translation elongation factor activity)|GO:0003924(GTPase activity)|GO:0005525(GTP binding)|GO:0006412(translation)|GO:0006414(translational elongation)|GO:0007165(signal transduction)|GO:0016020(membrane)|GO:0070062(extracellular vesicular exosome)	chr6:135285853-135285794	hs|6q23.3
A_33_P3369956	ATXN2L	Homo sapiens ataxin 2-like (ATXN2L), transcript variant E, mRNA [NM_148416]	68.2787	261.566	P	P	3.79311	3.83085	NM_148416	NM_148416	NM_148416	Hs.460499	11273	ENST00000382686	NP589496	GO:0005515(protein binding)|GO:0005737(cytoplasm)|GO:0010494(cytoplasmic stress granule)|GO:0010603(regulation of cytoplasmic mRNA processing body assembly)|GO:0016020(membrane)|GO:0016607(nuclear speck)|GO:0034063(stress granule assembly)	chr16:28847384-28847443	hs|16p11.2
A_23_P48109	NINJ2	Homo sapiens ninjurin 2 (NINJ2), transcript variant 1, mRNA [NM_016533]	3.43073	126.103	A	P	3.78829	36.7571	NM_016533	NM_016533	NM_016533	Hs.656450	4815	ENST00000305108	THC2613843	GO:0005887(integral to plasma membrane)|GO:0007158(neuron cell-cell adhesion)|GO:0007399(nervous system development)|GO:0042246(tissue regeneration)	chr12:674505-674446	hs|12p13.33
A_24_P306726	TPT1	Homo sapiens tumor protein, translationally-controlled 1 (TPT1), transcript variant 2, mRNA [NM_003295]	6405.34	20840.1	P	P	3.78093	3.25355	NM_003295	NM_003295	NM_003295	Hs.374596	7178	ENST00000403538	THC2566859	GO:0005509(calcium ion binding)|GO:0005515(protein binding)|GO:0005615(extracellular space)|GO:0005634(nucleus)|GO:0005737(cytoplasm)|GO:0005771(multivesicular body)|GO:0006816(calcium ion transport)|GO:0006874(cellular calcium ion homeostasis)|GO:0009615(response to virus)|GO:0042981(regulation of apoptotic process)|GO:0043066(negative regulation of apoptotic process)|GO:0045298(tubulin complex)…	chr13:45913711-45913652	hs|13q14.13
A_23_P150609	IGF2	Homo sapiens insulin-like growth factor 2 (IGF2), transcript variant 1, mRNA [NM_000612]	786.489	2177.67	P	P	3.77494	2.76885	NM_000612	NM_000612	NM_000612	Hs.272259	3481	ENST00000300632	THC2465311	GO:0001501(skeletal system development)|GO:0001649(osteoblast differentiation)|GO:0001934(positive regulation of protein phosphorylation)|GO:0002576(platelet degranulation)|GO:0005158(insulin receptor binding)|GO:0005159(insulin-like growth factor receptor binding)|GO:0005179(hormone activity)|GO:0005515(protein binding)|GO:0005576(extracellular region)|GO:0005615(extracellular space)|GO:0005886(…	chr11:2150453-2150394	hs|11p15.5
A_23_P162336	CNOT2	Homo sapiens CCR4-NOT transcription complex, subunit 2 (CNOT2), transcript variant 2, mRNA [NM_014515]	1224.16	3386.42	P	P	3.77157	2.76632	NM_014515	NM_014515	NM_014515	Hs.133350	4848	ENST00000551434	THC2538976	GO:0000122(negative regulation of transcription from RNA polymerase II promoter)|GO:0000288(nuclear-transcribed mRNA catabolic process, deadenylation-dependent decay)|GO:0000289(nuclear-transcribed mRNA poly(A) tail shortening)|GO:0001104(RNA polymerase II transcription cofactor activity)|GO:0001226(RNA polymerase II transcription corepressor binding)|GO:0001829(trophectodermal cell differentiati…	chr12:70740091-70747654	hs|12q15
A_33_P3220152	SBNO2	Homo sapiens strawberry notch homolog 2 (Drosophila) (SBNO2), transcript variant 1, mRNA [NM_014963]	1911.58	5275.2	P	P	3.76261	2.7596	NM_014963	NM_014963	NM_014963	Hs.408708	22904	ENST00000438103	THC2506876	GO:0002281(macrophage activation involved in immune response)|GO:0005575(cellular_component)|GO:0006351(transcription, DNA-dependent)|GO:0030282(bone mineralization)|GO:0045892(negative regulation of transcription, DNA-dependent)|GO:0045944(positive regulation of transcription from RNA polymerase II promoter)|GO:0050727(regulation of inflammatory response)|GO:0061430(bone trabecula morphogenesis)…	chr19:1108327-1108268	hs|19p13.3
A_23_P352535	PPP1R16B	Homo sapiens protein phosphatase 1, regulatory subunit 16B (PPP1R16B), transcript variant 1, mRNA [NM_015568]	119.636	453.287	P	P	3.76205	3.78888	NM_015568	NM_015568	NM_015568	Hs.45719	26051	ENST00000299824	THC2602655	GO:0001938(positive regulation of endothelial cell proliferation)|GO:0005515(protein binding)|GO:0005634(nucleus)|GO:0005886(plasma membrane)|GO:0007165(signal transduction)|GO:0008599(protein phosphatase type 1 regulator activity)|GO:0014066(regulation of phosphatidylinositol 3-kinase cascade)|GO:0019903(protein phosphatase binding)|GO:0035307(positive regulation of protein dephosphorylation)|GO…	chr20:37551462-37551521	hs|20q11.23
A_23_P16022	ZNF256	Homo sapiens zinc finger protein 256 (ZNF256), mRNA [NM_005773]	26.3859	187.779	P	P	3.70447	7.11665	NM_005773	NM_005773	NM_005773	Hs.596242	10172	ENST00000282308	THC2475969	GO:0003677(DNA binding)|GO:0003700(sequence-specific DNA binding transcription factor activity)|GO:0005515(protein binding)|GO:0005634(nucleus)|GO:0005654(nucleoplasm)|GO:0006351(transcription, DNA-dependent)|GO:0007275(multicellular organismal development)|GO:0045892(negative regulation of transcription, DNA-dependent)|GO:0046872(metal ion binding)	chr19:58452297-58452238	hs|19q13.43
A_23_P82913	TRMT12	Homo sapiens tRNA methyltransferase 12 homolog (S. cerevisiae) (TRMT12), mRNA [NM_017956]	248.12	770.254	P	P	3.68639	3.10436	NM_017956	NM_017956	NM_017956	Hs.9925	55039	ENST00000522518	THC2463210	GO:0008033(tRNA processing)|GO:0016740(transferase activity)	chr8:125464767-125464826	hs|8q24.13
A_21_P0005878			87.2364	320.244	P	P	3.67293	3.67099	ENST00000524369					ENST00000524369			chr8:102138349-102138290	hs|8q22.3
A_33_P3350726	PPARG	Homo sapiens peroxisome proliferator-activated receptor gamma (PPARG), transcript variant 3, mRNA [NM_138711]	124.986	457.052	P	P	3.66203	3.65683	NM_138711	NM_138711	NM_138711	Hs.162646	5468	ENST00000396999	THC2708492	GO:0000122(negative regulation of transcription from RNA polymerase II promoter)|GO:0001012(RNA polymerase II regulatory region DNA binding)|GO:0001046(core promoter sequence-specific DNA binding)|GO:0001228(RNA polymerase II transcription regulatory region sequence-specific DNA binding transcription factor activity involved in positive regulation of transcription)|GO:0001890(placenta development…	chr3:12434128-12434187	hs|3p25.2
A_33_P3380331	NKIRAS2	Homo sapiens NFKB inhibitor interacting Ras-like 2 (NKIRAS2), transcript variant 3, mRNA [NM_001144927]	56.4918	206.24	P	P	3.65738	3.6508	NM_001144927	NM_001144927	NM_001144927	Hs.632252	28511	ENST00000491638	THC2623577	GO:0003924(GTPase activity)|GO:0005525(GTP binding)|GO:0005575(cellular_component)|GO:0005737(cytoplasm)|GO:0006184(GTP catabolic process)|GO:0007249(I-kappaB kinase/NF-kappaB cascade)|GO:0007264(small GTPase mediated signal transduction)|GO:0016020(membrane)	chr17:40175899-40175958	hs|17q21.2
A_23_P94800	S100A4	Homo sapiens S100 calcium binding protein A4 (S100A4), transcript variant 1, mRNA [NM_002961]	1462.92	3919.23	P	P	3.65335	2.67904	NM_002961	NM_002961	NM_002961	Hs.654444	6275	ENST00000368714	NP1278699	GO:0001837(epithelial to mesenchymal transition)|GO:0003779(actin binding)|GO:0005509(calcium ion binding)|GO:0005515(protein binding)|GO:0005615(extracellular space)|GO:0005634(nucleus)|GO:0042802(identical protein binding)|GO:0043005(neuron projection)|GO:0043123(positive regulation of I-kappaB kinase/NF-kappaB cascade)|GO:0048306(calcium-dependent protein binding)|GO:0048471(perinuclear region…	chr1:153516257-153516198	hs|1q21.3
A_23_P76851	PRMT5	Homo sapiens protein arginine methyltransferase 5 (PRMT5), transcript variant 2, mRNA [NM_001039619]	1858.2	4962.35	P	P	3.6416	2.67052	NM_001039619	NM_001039619	NM_001039619	Hs.367854	10419	ENST00000553915	THC2470000	GO:0000122(negative regulation of transcription from RNA polymerase II promoter)|GO:0000387(spliceosomal snRNP assembly)|GO:0001046(core promoter sequence-specific DNA binding)|GO:0003682(chromatin binding)|GO:0003714(transcription corepressor activity)|GO:0005515(protein binding)|GO:0005634(nucleus)|GO:0005654(nucleoplasm)|GO:0005737(cytoplasm)|GO:0005829(cytosol)|GO:0006325(chromatin organizati…	chr14:23390227-23390168	hs|14q11.2
A_23_P419411		HCG2022850 {ECO:0000313	3.98447	125.942	A	P	3.62926	31.6083	ENST00000623916		AF119886	Hs.621378		ENST00000623916	THC2663109		chr3:114839972-114840031	hs|3q13.31
A_24_P41021	FBXO33	Homo sapiens F-box protein 33 (FBXO33), mRNA [NM_203301]	28.5406	194.937	P	P	3.62617	6.83018	NM_203301	NM_203301	NM_203301	Hs.146632	254170	ENST00000298097	THC2463169	GO:0005515(protein binding)|GO:0016567(protein ubiquitination)	chr14:39867954-39867895	hs|14q21.1
A_23_P41804	NKD2	Homo sapiens naked cuticle homolog 2 (Drosophila) (NKD2), transcript variant 1, mRNA [NM_033120]	1115.74	2963.25	P	P	3.62132	2.65587	NM_033120	NM_033120	NM_033120	Hs.240951	85409	ENST00000610777	NP852812	GO:0005509(calcium ion binding)|GO:0005515(protein binding)|GO:0006887(exocytosis)|GO:0010954(positive regulation of protein processing)|GO:0016023(cytoplasmic membrane-bounded vesicle)|GO:0016055(Wnt receptor signaling pathway)|GO:0016323(basolateral plasma membrane)|GO:0016328(lateral plasma membrane)|GO:0019838(growth factor binding)|GO:0031410(cytoplasmic vesicle)|GO:0031625(ubiquitin protein…	chr5:1038719-1038778	hs|5p15.33
A_32_P131367	RNF13	Homo sapiens ring finger protein 13 (RNF13), transcript variant 1, mRNA [NM_007282]	38.653	262.18	P	P	3.61294	6.78291	NM_007282	NM_007282	NM_007282	Hs.12333	11342	ENST00000467996	THC2549626	GO:0000139(Golgi membrane)|GO:0004842(ubiquitin-protein ligase activity)|GO:0005515(protein binding)|GO:0005637(nuclear inner membrane)|GO:0005765(lysosomal membrane)|GO:0005789(endoplasmic reticulum membrane)|GO:0008270(zinc ion binding)|GO:0016021(integral to membrane)|GO:0016874(ligase activity)|GO:0031902(late endosome membrane)|GO:0051865(protein autoubiquitination)	chr3:149629843-149638952	hs|3q25.1
A_22_P00021930		BX099549 Soares_testis_NHT Homo sapiens cDNA clone IMAGp998O124492, mRNA sequence [BX099549]	4.00095	121.956	A	P	3.59101	30.4817	ENST00000465347			Hs.581359		ENST00000465347	THC2765897		chr3:69620212-69620153	hs|3p14.1
A_33_P3414789	FSD1	Homo sapiens fibronectin type III and SPRY domain containing 1 (FSD1), mRNA [NM_024333]	121.934	433.689	P	P	3.58378	3.55674	NM_024333	NM_024333	NM_024333	Hs.28144	79187	ENST00000221856	THC2693421	GO:0005634(nucleus)|GO:0005737(cytoplasm)|GO:0005815(microtubule organizing center)|GO:0005874(microtubule)|GO:0007067(mitosis)|GO:0032154(cleavage furrow)|GO:0051301(cell division)	chr19:4323373-4323432	hs|19p13.3
A_32_P142028	HNRNPC	Homo sapiens heterogeneous nuclear ribonucleoprotein C (C1/C2) (HNRNPC), transcript variant 1, mRNA [NM_031314]	3753.35	11469.5	P	P	3.57953	3.0558	NM_031314	NM_031314	NM_031314	Hs.508848	3183	ENST00000430246	THC2494320	GO:0000166(nucleotide binding)|GO:0000398(nuclear mRNA splicing, via spliceosome)|GO:0000790(nuclear chromatin)|GO:0000978(RNA polymerase II core promoter proximal region sequence-specific DNA binding)|GO:0000980(RNA polymerase II distal enhancer sequence-specific DNA binding)|GO:0001649(osteoblast differentiation)|GO:0003723(RNA binding)|GO:0003730(mRNA 3'-UTR binding)|GO:0005515(protein binding…	chr14:21678927-21678868	hs|14q11.2
A_21_P0011517	KRT14	Homo sapiens keratin 14, type I (KRT14), mRNA [NM_000526]	4.02256	121.154	A	P	3.57838	30.1186	NM_000526	NM_000526	NM_000526	Hs.654380	3861	ENST00000453883	THC2531223	GO:0005200(structural constituent of cytoskeleton)|GO:0005515(protein binding)|GO:0005634(nucleus)|GO:0005737(cytoplasm)|GO:0005829(cytosol)|GO:0005882(intermediate filament)|GO:0007568(aging)|GO:0008544(epidermis development)|GO:0010043(response to zinc ion)|GO:0010212(response to ionizing radiation)|GO:0030855(epithelial cell differentiation)|GO:0031581(hemidesmosome assembly)|GO:0034329(cell j…	chr17:39742628-39742569	hs|17q21.2
A_33_P3393836	NT5C3A	Homo sapiens 5'-nucleotidase, cytosolic IIIA (NT5C3A), transcript variant 4, mRNA [NM_001166118]	227.395	682.028	P	P	3.5741	2.99931	NM_001166118	NM_001166118	NM_001166118	Hs.487933	51251	ENST00000409467	THC2518621	GO:0000166(nucleotide binding)|GO:0000287(magnesium ion binding)|GO:0005737(cytoplasm)|GO:0005739(mitochondrion)|GO:0005783(endoplasmic reticulum)|GO:0005829(cytosol)|GO:0006206(pyrimidine base metabolic process)|GO:0006213(pyrimidine nucleoside metabolic process)|GO:0008253(5'-nucleotidase activity)|GO:0008665(2'-phosphotransferase activity)|GO:0009117(nucleotide metabolic process)|GO:0016311(de…	chr7:33057111-33057052	hs|7p14.3
A_23_P24083	PNLIPRP2	Homo sapiens pancreatic lipase-related protein 2 (PNLIPRP2), transcript variant 1, mRNA [NM_005396]	11.293	74.8837	A	P	3.56977	6.63098	NM_005396	NM_005396	NM_005396	Hs.423598	5408	ENST00000579578	THC2660134	GO:0004620(phospholipase activity)|GO:0004806(triglyceride lipase activity)|GO:0005509(calcium ion binding)|GO:0005576(extracellular region)|GO:0005615(extracellular space)|GO:0006641(triglyceride metabolic process)|GO:0009395(phospholipid catabolic process)|GO:0019376(galactolipid catabolic process)|GO:0044241(lipid digestion)|GO:0044281(small molecule metabolic process)|GO:0047372(acylglycerol …	chr10:118404557-118404616	hs|10q25.3
A_21_P0011619	TBC1D3P5	Homo sapiens TBC1 domain family, member 3 pseudogene 5 (TBC1D3P5), non-coding RNA [NR_033892]	391.147	1169.45	P	P	3.56373	2.98979	NR_033892	NR_033892		Hs.385755	440419	ENST00000586223	THC2605496		chr17:25758574-25758633	hs|17q11.1
A_24_P40907	PPAPDC2	Homo sapiens phosphatidic acid phosphatase type 2 domain containing 2 (PPAPDC2), mRNA [NM_203453]	26.0987	171.948	A	P	3.55748	6.58838	NM_203453	NM_203453	NM_203453	Hs.107510	403313	ENST00000381883	THC2464590	GO:0008152(metabolic process)|GO:0016021(integral to membrane)|GO:0016787(hydrolase activity)	chr9:4665048-4665107	hs|9p24.1
A_24_P273245		Q3UVJ2_MOUSE (Q3UVJ2) Adult male urinary bladder cDNA, RIKEN full-length enriched library, clone:9530052J16 product:CAP, adenylate cyclase-associated protein 1 (yeast), full insert sequence, partial (56%) [THC2593778]	4.26402	125.387	A	P	3.55314	29.4058	ENST00000476047					ENST00000476047	THC2593778		chr3:76484244-76484303	hs|3p12.3
A_24_P896205	TBX2-AS1	Homo sapiens TBX2 antisense RNA 1 (TBX2-AS1), transcript variant 1, long non-coding RNA [NR_125749]	79.3713	278.496	P	P	3.54551	3.50878	NR_125749	NR_125749	NR_125749		103689912		THC2583659		chr17:59470878-59470819	hs|17q23.2
A_33_P3262191	CPNE7	Homo sapiens copine VII (CPNE7), transcript variant 2, mRNA [NM_014427]	271.686	807.325	P	P	3.54375	2.97154	NM_014427	NM_014427	NM_014427	Hs.461775	27132	ENST00000268720	THC2473641	GO:0005215(transporter activity)|GO:0006629(lipid metabolic process)|GO:0006810(transport)|GO:0070062(extracellular vesicular exosome)	chr16:89663594-89663653	hs|16q24.3
A_33_P3298105	SPATA13	Homo sapiens spermatogenesis associated 13 (SPATA13), transcript variant 3, mRNA [NM_001286792]	13.2838	86.8583	A	P	3.54305	6.53866	NM_001286792	NM_001286792	NM_001286792	Hs.595391	221178	ENST00000382095	THC2473139	GO:0005085(guanyl-nucleotide exchange factor activity)|GO:0005515(protein binding)|GO:0005654(nucleoplasm)|GO:0005737(cytoplasm)|GO:0016477(cell migration)|GO:0030027(lamellipodium)|GO:0030032(lamellipodium assembly)|GO:0030175(filopodium)|GO:0030334(regulation of cell migration)|GO:0030676(Rac guanyl-nucleotide exchange factor activity)|GO:0032587(ruffle membrane)|GO:0032855(positive regulation …	chr13:24877285-24877344	hs|13q12.12
A_33_P3363016	BRF1	Homo sapiens BRF1, RNA polymerase III transcription initiation factor 90 kDa subunit (BRF1), transcript variant 8, mRNA [NM_001242790]	23.96	156.417	P	P	3.54001	6.52824	NM_001242790	NM_001242790	NM_001242790	Hs.424484	2972	ENST00000619151	THC2619088	GO:0000126(transcription factor TFIIIB complex)|GO:0005654(nucleoplasm)|GO:0006355(regulation of transcription, DNA-dependent)|GO:0006383(transcription from RNA polymerase III promoter)|GO:0006384(transcription initiation from RNA polymerase III promoter)|GO:0008270(zinc ion binding)|GO:0009303(rRNA transcription)|GO:0009304(tRNA transcription)|GO:0010467(gene expression)|GO:0017025(TBP-class pro…	chr14:105739118-105739059	hs|14q32.33
A_23_P147826	RAP2C	Homo sapiens RAP2C, member of RAS oncogene family (RAP2C), transcript variant 2, mRNA [NM_021183]	23.2578	150.091	A	P	3.51803	6.45337	NM_021183	NM_021183	NM_021183	Hs.119889	57826	ENST00000460462	THC2516753	GO:0003713(transcription coactivator activity)|GO:0005525(GTP binding)|GO:0005737(cytoplasm)|GO:0005829(cytosol)|GO:0005886(plasma membrane)|GO:0005923(tight junction)|GO:0006184(GTP catabolic process)|GO:0019003(GDP binding)|GO:0030033(microvillus assembly)|GO:0030336(negative regulation of cell migration)|GO:0031954(positive regulation of protein autophosphorylation)|GO:0032486(Rap protein sign…	chrX:131348187-131339582	hs|Xq26.2
A_23_P369666	ZMYND8	zinc finger, MYND-type containing 8 [Source:HGNC Symbol;Acc:HGNC:9397] [ENST00000468376]	17.6054	111.941	A	P	3.48975	6.35834	ENST00000468376		AL137703	Hs.446240	23613	ENST00000468376	THC2491628	GO:0000122(negative regulation of transcription from RNA polymerase II promoter)|GO:0001106(RNA polymerase II transcription corepressor activity)|GO:0005515(protein binding)|GO:0005634(nucleus)|GO:0008270(zinc ion binding)|GO:0070491(repressing transcription factor binding)	chr20:45866354-45866295	hs|20q13.12
A_21_P0007324	LOC102723330	PREDICTED: Homo sapiens uncharacterized LOC102723330 (LOC102723330), ncRNA [XR_424228]	16.0137	101.435	A	P	3.48253	6.33429	XR_424228	XR_424228	XR_424228	Hs.471111	102723330		THC2679874		chr11:17716886-17716827	hs|11p15.1
A_23_P153586	UQCRFS1	Homo sapiens ubiquinol-cytochrome c reductase, Rieske iron-sulfur polypeptide 1 (UQCRFS1), mRNA [NM_006003]	7311.84	21669.3	P	P	3.48113	2.96359	NM_006003	NM_006003	NM_006003	Hs.743307	7386	ENST00000304863	THC2600524	GO:0005739(mitochondrion)|GO:0005743(mitochondrial inner membrane)|GO:0005750(mitochondrial respiratory chain complex III)|GO:0008121(ubiquinol-cytochrome-c reductase activity)|GO:0009725(response to hormone stimulus)|GO:0022904(respiratory electron transport chain)|GO:0032403(protein complex binding)|GO:0042493(response to drug)|GO:0044237(cellular metabolic process)|GO:0044281(small molecule me…	chr19:29698415-29698356	hs|19q12
A_24_P79054	TGFB1	Homo sapiens transforming growth factor, beta 1 (TGFB1), mRNA [NM_000660]	178.264	611.362	P	P	3.4811	3.42953	NM_000660	NM_000660	NM_000660	Hs.645227	7040	ENST00000221930	THC2467887	GO:0000060(protein import into nucleus, translocation)|GO:0000122(negative regulation of transcription from RNA polymerase II promoter)|GO:0000165(MAPK cascade)|GO:0001657(ureteric bud development)|GO:0001666(response to hypoxia)|GO:0001837(epithelial to mesenchymal transition)|GO:0001933(negative regulation of protein phosphorylation)|GO:0001934(positive regulation of protein phosphorylation)|GO…	chr19:41847802-41838142	hs|19q13.2
A_22_P00002610	LMF1	Homo sapiens lipase maturation factor 1 (LMF1), transcript variant 4, non-coding RNA [NR_036442]	11.5434	72.7329	A	P	3.47244	6.30084	NR_036442	NR_036442	NR_036442	Hs.71912	64788	ENST00000563837	THC2679754	GO:0005789(endoplasmic reticulum membrane)|GO:0006888(ER to Golgi vesicle-mediated transport)|GO:0009306(protein secretion)|GO:0016021(integral to membrane)|GO:0033578(protein glycosylation in Golgi)|GO:0034382(chylomicron remnant clearance)|GO:0051006(positive regulation of lipoprotein lipase activity)|GO:0051604(protein maturation)|GO:0090181(regulation of cholesterol metabolic process)|GO:0090…	chr16:1026846-1026787	hs|16p13.3
A_33_P3214665	MAP2	Homo sapiens microtubule-associated protein 2 (MAP2), transcript variant 1, mRNA [NM_002374]	116.925	397.577	P	P	3.45695	3.40028	NM_002374	NM_002374	NM_002374	Hs.368281	4133	ENST00000360351	THC2495394	GO:0001578(microtubule bundle formation)|GO:0002162(dystroglycan binding)|GO:0005198(structural molecule activity)|GO:0005515(protein binding)|GO:0005516(calmodulin binding)|GO:0005730(nucleolus)|GO:0005737(cytoplasm)|GO:0005874(microtubule)|GO:0005875(microtubule associated complex)|GO:0007409(axonogenesis)|GO:0008017(microtubule binding)|GO:0021954(central nervous system neuron development)|GO:…	chr2:210598712-210598771	hs|2q34
A_33_P3775007	ASAP1	Homo sapiens ArfGAP with SH3 domain, ankyrin repeat and PH domain 1 (ASAP1), transcript variant 2, mRNA [NM_001247996]	12.9581	80.9025	A	P	3.45499	6.2434	NM_001247996	NM_001247996	NM_001247996	Hs.655552	50807	ENST00000518721	THC2462362	GO:0005515(protein binding)|GO:0005546(phosphatidylinositol-4,5-bisphosphate binding)|GO:0005547(phosphatidylinositol-3,4,5-trisphosphate binding)|GO:0005829(cytosol)|GO:0006996(organelle organization)|GO:0008060(ARF GTPase activator activity)|GO:0008270(zinc ion binding)|GO:0016020(membrane)|GO:0032312(regulation of ARF GTPase activity)|GO:0043547(positive regulation of GTPase activity)|GO:00602…	chr8:131065549-131065490	hs|8q24.21
A_33_P3388835	STXBP2	Homo sapiens syntaxin binding protein 2 (STXBP2), transcript variant 3, mRNA [NM_001272034]	84.3429	286.313	P	P	3.45226	3.39463	NM_001272034	NM_001272034	NM_001272034	Hs.515104	6813	ENST00000595861	THC2554423	GO:0001909(leukocyte mediated cytotoxicity)|GO:0005515(protein binding)|GO:0005829(cytosol)|GO:0005886(plasma membrane)|GO:0006904(vesicle docking involved in exocytosis)|GO:0015031(protein transport)|GO:0030348(syntaxin-3 binding)|GO:0031201(SNARE complex)|GO:0042581(specific granule)|GO:0042582(azurophil granule)|GO:0043304(regulation of mast cell degranulation)|GO:0043312(neutrophil degranulat…	chr19:7708071-7708130	hs|19p13.2
A_33_P3395237		eukaryotic translation initiation factor 3, subunit K pseudogene 1 [Source:HGNC Symbol;Acc:HGNC:44016] [ENST00000513279]	132.213	447.923	P	P	3.44666	3.3879	ENST00000513279					ENST00000513279			chr5:102368601-102368660	hs|5q21.1
A_23_P88589	NR2F2	Homo sapiens nuclear receptor subfamily 2, group F, member 2 (NR2F2), transcript variant 1, mRNA [NM_021005]	5351.12	15674.6	P	P	3.44366	2.92922	NM_021005	NM_021005	NM_021005	Hs.347991	7026	ENST00000394166	THC2466703	GO:0000122(negative regulation of transcription from RNA polymerase II promoter)|GO:0001764(neuron migration)|GO:0001893(maternal placenta development)|GO:0001937(negative regulation of endothelial cell proliferation)|GO:0001972(retinoic acid binding)|GO:0003700(sequence-specific DNA binding transcription factor activity)|GO:0003707(steroid hormone receptor activity)|GO:0003714(transcription core…	chr15:96881957-96882016	hs|15q26.2
A_33_P3367984	ABCA12	Homo sapiens ATP-binding cassette, sub-family A (ABC1), member 12 (ABCA12), transcript variant 1, mRNA [NM_173076]	12.3103	76.363	A	P	3.44267	6.20317	NM_173076	NM_173076	NM_173076	Hs.134585	26154	ENST00000272895	THC2475173	GO:0005102(receptor binding)|GO:0005319(lipid transporter activity)|GO:0005515(protein binding)|GO:0005524(ATP binding)|GO:0005737(cytoplasm)|GO:0005743(mitochondrial inner membrane)|GO:0005829(cytosol)|GO:0005886(plasma membrane)|GO:0006869(lipid transport)|GO:0008152(metabolic process)|GO:0010875(positive regulation of cholesterol efflux)|GO:0016021(integral to membrane)|GO:0019725(cellular hom…	chr2:215796336-215796277	hs|2q35
A_33_P3299854	NCBP1	Homo sapiens nuclear cap binding protein subunit 1, 80kDa (NCBP1), mRNA [NM_002486]	450.875	1298.29	P	P	3.44112	2.8795	NM_002486	NM_002486	NM_002486	Hs.595669	4686	ENST00000491445		GO:0000184(nuclear-transcribed mRNA catabolic process, nonsense-mediated decay)|GO:0000339(RNA cap binding)|GO:0000387(spliceosomal snRNP assembly)|GO:0000398(nuclear mRNA splicing, via spliceosome)|GO:0003723(RNA binding)|GO:0005515(protein binding)|GO:0005634(nucleus)|GO:0005654(nucleoplasm)|GO:0005737(cytoplasm)|GO:0005739(mitochondrion)|GO:0005829(cytosol)|GO:0005845(mRNA cap binding complex)…	chr9:100435948-100436007	hs|9q22.33
A_24_P916496	PRKCA	Homo sapiens protein kinase C, alpha (PRKCA), mRNA [NM_002737]	78.5735	264.937	P	P	3.43327	3.37184	NM_002737	NM_002737	NM_002737	Hs.531704	5578	ENST00000413366	THC2491527	GO:0000188(inactivation of MAPK activity)|GO:0000278(mitotic cell cycle)|GO:0001525(angiogenesis)|GO:0001750(photoreceptor outer segment)|GO:0001934(positive regulation of protein phosphorylation)|GO:0001938(positive regulation of endothelial cell proliferation)|GO:0002026(regulation of the force of heart contraction)|GO:0002062(chondrocyte differentiation)|GO:0002159(desmosome assembly)|GO:00046…	chr17:64806770-64806829	hs|17q24.2
A_19_P00322573	LINC01372	Homo sapiens long intergenic non-protein coding RNA 1372 (LINC01372), long non-coding RNA [NR_108104]	17.1649	105.931	A	P	3.43288	6.17138	NR_108104	NR_108104	NR_108104	Hs.634050	101929736	ENST00000430244	THC2529368		chr7:66804907-66804966	hs|7q11.21
A_24_P147407	STRADA	Homo sapiens STE20-related kinase adaptor alpha (STRADA), transcript variant 3, mRNA [NM_153335]	71.7763	241.187	P	P	3.42357	3.36026	NM_153335	NM_153335	NM_153335	Hs.514402	92335	ENST00000336174	THC2502320	GO:0000278(mitotic cell cycle)|GO:0004672(protein kinase activity)|GO:0004702(receptor signaling protein serine/threonine kinase activity)|GO:0005515(protein binding)|GO:0005524(ATP binding)|GO:0005634(nucleus)|GO:0005654(nucleoplasm)|GO:0005737(cytoplasm)|GO:0005829(cytosol)|GO:0006468(protein phosphorylation)|GO:0006611(protein export from nucleus)|GO:0007050(cell cycle arrest)|GO:0008286(insul…	chr17:61780480-61780421	hs|17q23.3
A_23_P500501	FGFR3	Homo sapiens fibroblast growth factor receptor 3 (FGFR3), transcript variant 1, mRNA [NM_000142]	327.194	932.491	P	P	3.40749	2.84996	NM_000142	NM_000142	NM_000142	Hs.1420	2261	ENST00000260795	THC2462570	GO:0000122(negative regulation of transcription from RNA polymerase II promoter)|GO:0000165(MAPK cascade)|GO:0001501(skeletal system development)|GO:0001938(positive regulation of endothelial cell proliferation)|GO:0001958(endochondral ossification)|GO:0002009(morphogenesis of an epithelium)|GO:0002062(chondrocyte differentiation)|GO:0002089(lens morphogenesis in camera-type eye)|GO:0003416(endoc…	chr4:1810363-1810422	hs|4p16.3
A_23_P90359	NRTN	Homo sapiens neurturin (NRTN), mRNA [NM_004558]	18.9945	115.644	A	P	3.40705	6.0883	NM_004558	NM_004558	NM_004558	Hs.234775	4902	ENST00000303212	THC2477014	GO:0000165(MAPK cascade)|GO:0001755(neural crest cell migration)|GO:0005102(receptor binding)|GO:0005576(extracellular region)|GO:0007169(transmembrane receptor protein tyrosine kinase signaling pathway)|GO:0007399(nervous system development)|GO:0007411(axon guidance)|GO:0008083(growth factor activity)|GO:0021675(nerve development)|GO:0030424(axon)|GO:0031175(neuron projection development)	chr19:5828120-5828179	hs|19p13.3
A_23_P211345	TBX1	Homo sapiens T-box 1 (TBX1), transcript variant C, mRNA [NM_080647]	67.0255	222.269	P	P	3.38635	3.31619	NM_080647	NM_080647	NM_080647	Hs.173984	6899		THC2477322	GO:0001525(angiogenesis)|GO:0001568(blood vessel development)|GO:0001708(cell fate specification)|GO:0001755(neural crest cell migration)|GO:0001934(positive regulation of protein phosphorylation)|GO:0001945(lymph vessel development)|GO:0001974(blood vessel remodeling)|GO:0002053(positive regulation of mesenchymal cell proliferation)|GO:0003007(heart morphogenesis)|GO:0003148(outflow tract septum…	chr22:19754788-19754847	hs|22q11.21
A_23_P8834	EPHX2	Homo sapiens epoxide hydrolase 2, cytoplasmic (EPHX2), transcript variant 1, mRNA [NM_001979]	363.849	1028.4	P	P	3.38045	2.82643	NM_001979	NM_001979	NM_001979	Hs.212088	2053	ENST00000521400	NP1176033	GO:0000287(magnesium ion binding)|GO:0004301(epoxide hydrolase activity)|GO:0005102(receptor binding)|GO:0005737(cytoplasm)|GO:0005777(peroxisome)|GO:0005829(cytosol)|GO:0006805(xenobiotic metabolic process)|GO:0006874(cellular calcium ion homeostasis)|GO:0006954(inflammatory response)|GO:0008217(regulation of blood pressure)|GO:0009636(response to toxin)|GO:0010628(positive regulation of gene ex…	chr8:27402115-27402174	hs|8p21.1
A_23_P51002	SULT1C2	Homo sapiens sulfotransferase family, cytosolic, 1C, member 2 (SULT1C2), transcript variant 2, mRNA [NM_176825]	13.8365	82.9948	A	P	3.37865	5.99824	NM_176825	NM_176825	NM_176825	Hs.436123	6819	ENST00000442801	THC2502305	GO:0005737(cytoplasm)|GO:0005829(cytosol)|GO:0006805(xenobiotic metabolic process)|GO:0008146(sulfotransferase activity)|GO:0009308(amine metabolic process)|GO:0044281(small molecule metabolic process)|GO:0050427(3'-phosphoadenosine 5'-phosphosulfate metabolic process)|GO:0051923(sulfation)|GO:0070062(extracellular vesicular exosome)	chr2:108921954-108922013	hs|2q12.3
A_33_P3312509	ADAMTSL2	Homo sapiens ADAMTS-like 2 (ADAMTSL2), transcript variant 1, mRNA [NM_014694]	5.1615	128.135	A	P	3.37469	24.8253	NM_014694	NM_014694	NM_014694	Hs.522543	9719	ENST00000393060	THC2474579	GO:0004222(metalloendopeptidase activity)|GO:0005515(protein binding)|GO:0005578(proteinaceous extracellular matrix)|GO:0006508(proteolysis)|GO:0008270(zinc ion binding)|GO:0030512(negative regulation of transforming growth factor beta receptor signaling pathway)	chr9:136440581-136440640	hs|9q34.2
A_33_P3349661	PCDH9	Homo sapiens protocadherin 9 (PCDH9), transcript variant 1, mRNA [NM_203487]	4.0291	99.6963	A	P	3.37123	24.7441	NM_203487	NM_203487	NM_203487	Hs.654709	5101	ENST00000617020	THC2734738	GO:0005509(calcium ion binding)|GO:0005886(plasma membrane)|GO:0007156(homophilic cell adhesion)|GO:0016021(integral to membrane)|GO:0030426(growth cone)|GO:0030900(forebrain development)|GO:0044291(cell-cell contact zone)	chr13:66878850-66878791	hs|13q21.32
A_23_P381368	HOXD10	Homo sapiens homeobox D10 (HOXD10), mRNA [NM_002148]	56.9083	185.609	P	P	3.33951	3.26155	NM_002148	NM_002148	NM_002148	Hs.123070	3236	ENST00000490088	THC2475937	GO:0003682(chromatin binding)|GO:0003700(sequence-specific DNA binding transcription factor activity)|GO:0005634(nucleus)|GO:0006351(transcription, DNA-dependent)|GO:0007338(single fertilization)|GO:0007519(skeletal muscle tissue development)|GO:0008344(adult locomotory behavior)|GO:0009952(anterior/posterior pattern specification)|GO:0009954(proximal/distal pattern formation)|GO:0021520(spinal c…	chr2:176984028-176984087	hs|2q31.1
A_23_P201086	ARF1	Homo sapiens ADP-ribosylation factor 1 (ARF1), transcript variant 1, mRNA [NM_001024227]	340.151	947.637	P	P	3.33337	2.78594	NM_001024227	NM_001024227	NM_001024227	Hs.286221	375	ENST00000478424	THC2559545	GO:0000139(Golgi membrane)|GO:0002090(regulation of receptor internalization)|GO:0003924(GTPase activity)|GO:0005057(receptor signaling protein activity)|GO:0005515(protein binding)|GO:0005525(GTP binding)|GO:0005829(cytosol)|GO:0005886(plasma membrane)|GO:0005925(focal adhesion)|GO:0006644(phospholipid metabolic process)|GO:0006661(phosphatidylinositol biosynthetic process)|GO:0006878(cellular c…	chr1:228285947-228286006	hs|1q42.13
A_23_P60166	DEPTOR	Homo sapiens DEP domain containing MTOR-interacting protein (DEPTOR), transcript variant 1, mRNA [NM_022783]	66.4232	216.163	P	P	3.33325	3.25433	NM_022783	NM_022783	NM_022783	Hs.112981	64798	ENST00000286234	THC2462458	GO:0005515(protein binding)|GO:0005622(intracellular)|GO:0006469(negative regulation of protein kinase activity)|GO:0032007(negative regulation of TOR signaling cascade)|GO:0035556(intracellular signal transduction)|GO:0045792(negative regulation of cell size)|GO:2001236(regulation of extrinsic apoptotic signaling pathway)	chr8:121062582-121062641	hs|8q24.12
A_23_P435407	GPC4	Homo sapiens glypican 4 (GPC4), mRNA [NM_001448]	86.8399	281.229	P	P	3.31949	3.23848	NM_001448	NM_001448	NM_001448	Hs.58367	2239	ENST00000370828	THC2475418	GO:0001523(retinoid metabolic process)|GO:0005578(proteinaceous extracellular matrix)|GO:0005615(extracellular space)|GO:0005634(nucleus)|GO:0005796(Golgi lumen)|GO:0005886(plasma membrane)|GO:0005887(integral to plasma membrane)|GO:0005975(carbohydrate metabolic process)|GO:0006024(glycosaminoglycan biosynthetic process)|GO:0006027(glycosaminoglycan catabolic process)|GO:0007603(phototransductio…	chrX:132435488-132435429	hs|Xq26.2
A_22_P00001508	LCMT1-AS1	Homo sapiens LCMT1 antisense RNA 1 (LCMT1-AS1), long non-coding RNA [NR_120306]	17.3392	100.692	A	P	3.31696	5.80716	NR_120306	NR_120306	NR_120306	Hs.569596	102723510	ENST00000569920			chr16:25114731-25114672	hs|16p12.1
A_23_P138541	AKR1C3	Homo sapiens aldo-keto reductase family 1, member C3 (AKR1C3), transcript variant 1, mRNA [NM_003739]	634.474	1758.41	P	P	3.31637	2.77145	NM_003739	NM_003739	NM_003739	Hs.78183	8644	ENST00000439082	THC2463182	GO:0000060(protein import into nucleus, translocation)|GO:0001523(retinoid metabolic process)|GO:0001758(retinal dehydrogenase activity)|GO:0004032(alditol:NADP+ 1-oxidoreductase activity)|GO:0004033(aldo-keto reductase (NADP) activity)|GO:0004745(retinol dehydrogenase activity)|GO:0005622(intracellular)|GO:0005634(nucleus)|GO:0005737(cytoplasm)|GO:0005829(cytosol)|GO:0006693(prostaglandin metabo…	chr10:5147789-5147848	hs|10p15.1
A_22_P00013904	LINC00856	long intergenic non-protein coding RNA 856 [Source:HGNC Symbol;Acc:HGNC:45111] [ENST00000510550]	22.2347	128.57	A	P	3.3088	5.78237	ENST00000510550		AF086162	Hs.729238	100132987	ENST00000510550	THC2563789		chr10:80288512-80288571	hs|10q22.3
A_24_P49687			47644.3	100801	P	P	3.30465	2.1157	ENST00000461060					ENST00000461060			chr4:62641433-62641374	hs|4q13.1
A_33_P3329419	DNM1	Homo sapiens dynamin 1 (DNM1), transcript variant 5, mRNA [NM_001288739]	17892	42309.8	P	P	3.30058	2.36472	NM_001288739	NM_001288739	NM_001288739	Hs.522413	1759	ENST00000475805	THC2563095	GO:0003924(GTPase activity)|GO:0005515(protein binding)|GO:0005525(GTP binding)|GO:0005874(microtubule)|GO:0005886(plasma membrane)|GO:0006897(endocytosis)|GO:0006898(receptor-mediated endocytosis)|GO:0007032(endosome organization)|GO:0007411(axon guidance)|GO:0008022(protein C-terminus binding)|GO:0019901(protein kinase binding)|GO:0030117(membrane coat)|GO:0031623(receptor internalization)|GO:0…	chr9:131013158-131013217	hs|9q34.11
A_24_P188941	NPM1	Homo sapiens nucleophosmin (nucleolar phosphoprotein B23, numatrin) (NPM1), transcript variant 1, mRNA [NM_002520]	45565.1	96269.6	P	P	3.29865	2.11279	NM_002520	NM_002520	NM_002520	Hs.557550	4869	ENST00000517671	THC2557816	GO:0003713(transcription coactivator activity)|GO:0003723(RNA binding)|GO:0004860(protein kinase inhibitor activity)|GO:0005515(protein binding)|GO:0005634(nucleus)|GO:0005654(nucleoplasm)|GO:0005730(nucleolus)|GO:0005737(cytoplasm)|GO:0005813(centrosome)|GO:0005829(cytosol)|GO:0005925(focal adhesion)|GO:0006281(DNA repair)|GO:0006334(nucleosome assembly)|GO:0006886(intracellular protein transpor…	chr5:170837789-170837848	hs|5q35.1
A_22_P00020232	lnc-APOA1-1	Homo sapiens cDNA FLJ25293 fis, clone STM07384. [AK058022]	22.4496	127.73	P	P	3.27799	5.68964	lnc-APOA1-1:1		AK058022	Hs.668988			THC2629504		chr11:116756821-116756762	hs|11q23.3
A_22_P00018345	ZNF205-AS1	Homo sapiens ZNF205 antisense RNA 1 (ZNF205-AS1), transcript variant 1, long non-coding RNA [NR_024166]	15.0462	85.079	A	P	3.26619	5.65452	NR_024166	NR_024166	NR_024166	Hs.669490	81854		THC2503157		chr16:3160650-3160591	hs|16p13.3
A_22_P00023257	lnc-IFRD2-2	Homo sapiens cDNA FLJ43511 fis, clone PERIC2003957. [AK125500]	19.3318	108.913	A	P	3.25923	5.63389	lnc-IFRD2-2:1		AK125500	Hs.627767			THC2513140		chr3:50153514-50153455	hs|3p21.31
A_24_P109652	PEAK1	Homo sapiens pseudopodium-enriched atypical kinase 1 (PEAK1), mRNA [NM_024776]	128.925	407.426	P	P	3.25049	3.16018	NM_024776	NM_024776	NM_024776	Hs.9587	79834	ENST00000312493	THC2542556	GO:0004715(non-membrane spanning protein tyrosine kinase activity)|GO:0005515(protein binding)|GO:0005524(ATP binding)|GO:0005654(nucleoplasm)|GO:0005737(cytoplasm)|GO:0005886(plasma membrane)|GO:0005925(focal adhesion)|GO:0015629(actin cytoskeleton)|GO:0016477(cell migration)|GO:0018108(peptidyl-tyrosine phosphorylation)|GO:0034446(substrate adhesion-dependent cell spreading)|GO:0046777(protein …	chr15:77400666-77400607	hs|15q24.3
A_32_P205241	GJA3	Homo sapiens gap junction protein, alpha 3, 46kDa (GJA3), mRNA [NM_021954]	22.0452	123.135	P	P	3.24281	5.58557	NM_021954	NM_021954	NM_021954	Hs.130313	2700	ENST00000241125	THC2663354	GO:0005243(gap junction channel activity)|GO:0005922(connexon complex)|GO:0006810(transport)|GO:0007267(cell-cell signaling)|GO:0007601(visual perception)|GO:0016021(integral to membrane)|GO:0055085(transmembrane transport)	chr13:20712694-20712635	hs|13q12.11
A_33_P3387561	OSCAR	Homo sapiens osteoclast associated, immunoglobulin-like receptor (OSCAR), transcript variant 1, mRNA [NM_206818]	343.274	927.746	P	P	3.23435	2.70263	NM_206818	NM_206818	NM_206818	Hs.347655	126014	ENST00000610577	NP957263	GO:0005886(plasma membrane)|GO:0016021(integral to membrane)|GO:0070062(extracellular vesicular exosome)	chr19:54599098-54599039	hs|19q13.42
A_23_P254507	HOPX	Homo sapiens HOP homeobox (HOPX), transcript variant 2, mRNA [NM_139211]	16.4233	91.0891	A	P	3.22938	5.54633	NM_139211	NM_139211	NM_139211	Hs.619396	84525	ENST00000508121	THC2513398	GO:0000122(negative regulation of transcription from RNA polymerase II promoter)|GO:0001829(trophectodermal cell differentiation)|GO:0003677(DNA binding)|GO:0005634(nucleus)|GO:0006351(transcription, DNA-dependent)|GO:0007507(heart development)|GO:0008016(regulation of heart contraction)|GO:0016575(histone deacetylation)|GO:0043393(regulation of protein binding)|GO:0043415(positive regulation of …	chr4:57514502-57514443	hs|4q12
A_23_P399681	TSSK3	Homo sapiens testis-specific serine kinase 3 (TSSK3), mRNA [NM_052841]	5.45042	116.313	A	P	3.21527	21.3402	NM_052841	NM_052841	NM_052841	Hs.512763	81629	ENST00000373534	THC2473301	GO:0000287(magnesium ion binding)|GO:0004674(protein serine/threonine kinase activity)|GO:0005524(ATP binding)|GO:0006468(protein phosphorylation)|GO:0007275(multicellular organismal development)|GO:0007283(spermatogenesis)|GO:0009966(regulation of signal transduction)|GO:0030154(cell differentiation)	chr1:32829296-32829355	hs|1p35.1
A_23_P501339	CDIPT	Homo sapiens CDP-diacylglycerol--inositol 3-phosphatidyltransferase (CDIPT), transcript variant 1, mRNA [NM_006319]	113.461	353.535	P	P	3.21071	3.11591	NM_006319	NM_006319	NM_006319	Hs.121549	10423	ENST00000562041	THC2525174	GO:0000139(Golgi membrane)|GO:0003881(CDP-diacylglycerol-inositol 3-phosphatidyltransferase activity)|GO:0005789(endoplasmic reticulum membrane)|GO:0005794(Golgi apparatus)|GO:0005886(plasma membrane)|GO:0006644(phospholipid metabolic process)|GO:0006661(phosphatidylinositol biosynthetic process)|GO:0016020(membrane)|GO:0016021(integral to membrane)|GO:0019992(diacylglycerol binding)|GO:0030145(m…	chr16:29871908-29870792	hs|16p11.2
A_33_P3368695	HES7	Homo sapiens hes family bHLH transcription factor 7 (HES7), transcript variant 1, mRNA [NM_001165967]	36.3478	199.425	P	P	3.20873	5.48658	NM_001165967	NM_001165967	NM_001165967	Hs.434828	84667	ENST00000541682	THC2610415	GO:0000122(negative regulation of transcription from RNA polymerase II promoter)|GO:0001501(skeletal system development)|GO:0001756(somitogenesis)|GO:0003677(DNA binding)|GO:0005634(nucleus)|GO:0006351(transcription, DNA-dependent)|GO:0007219(Notch signaling pathway)|GO:0007498(mesoderm development)|GO:0008134(transcription factor binding)|GO:0014807(regulation of somitogenesis)|GO:0046983(protei…	chr17:8024359-8024300	hs|17p13.1
A_24_P28977	TRPC1	Homo sapiens transient receptor potential cation channel, subfamily C, member 1 (TRPC1), transcript variant 2, mRNA [NM_003304]	18.8535	103.291	A	P	3.20597	5.47863	NM_003304	NM_003304	NM_003304	Hs.250687	7220	ENST00000273482	THC2471209	GO:0005261(cation channel activity)|GO:0005262(calcium channel activity)|GO:0005515(protein binding)|GO:0005886(plasma membrane)|GO:0005887(integral to plasma membrane)|GO:0006816(calcium ion transport)|GO:0007411(axon guidance)|GO:0015279(store-operated calcium channel activity)|GO:0016323(basolateral plasma membrane)|GO:0030017(sarcomere)|GO:0034220(ion transmembrane transport)|GO:0043034(costa…	chr3:142526520-142526579	hs|3q23
A_24_P55496	OSR2	Homo sapiens odd-skipped related transciption factor 2 (OSR2), transcript variant 2, mRNA [NM_053001]	92.0971	285.641	P	P	3.19766	3.10152	NM_053001	NM_053001	NM_053001	Hs.253247	116039	ENST00000518199	THC2471315	GO:0000122(negative regulation of transcription from RNA polymerase II promoter)|GO:0001656(metanephros development)|GO:0001823(mesonephros development)|GO:0002062(chondrocyte differentiation)|GO:0005634(nucleus)|GO:0008284(positive regulation of cell proliferation)|GO:0009790(embryo development)|GO:0010628(positive regulation of gene expression)|GO:0030154(cell differentiation)|GO:0030501(positi…	chr8:99961622-99961681	hs|8q22.2
A_23_P39056	KLK7	Homo sapiens kallikrein-related peptidase 7 (KLK7), transcript variant 1, mRNA [NM_005046]	16.6475	90.2903	A	P	3.18676	5.42366	NM_005046	NM_005046	NM_005046	Hs.151254	5650	ENST00000597707	NP525688	GO:0004252(serine-type endopeptidase activity)|GO:0005576(extracellular region)|GO:0006508(proteolysis)|GO:0008236(serine-type peptidase activity)|GO:0008544(epidermis development)|GO:0022617(extracellular matrix disassembly)|GO:0030198(extracellular matrix organization)|GO:0097209(epidermal lamellar body)	chr19:51480736-51480677	hs|19q13.41
A_23_P46470	ERRFI1	Homo sapiens ERBB receptor feedback inhibitor 1 (ERRFI1), mRNA [NM_018948]	2585.9	6087.24	P	P	3.1764	2.35401	NM_018948	NM_018948	NM_018948	Hs.605445	54206	ENST00000377482	THC2468875	GO:0005100(Rho GTPase activator activity)|GO:0005515(protein binding)|GO:0005634(nucleus)|GO:0005737(cytoplasm)|GO:0006950(response to stress)|GO:0007175(negative regulation of epidermal growth factor-activated receptor activity)|GO:0019901(protein kinase binding)|GO:0031234(extrinsic to internal side of plasma membrane)|GO:0031953(negative regulation of protein autophosphorylation)|GO:0032321(po…	chr1:8072267-8072208	hs|1p36.23
A_24_P149036	DPYSL3	Homo sapiens dihydropyrimidinase-like 3 (DPYSL3), transcript variant 2, mRNA [NM_001387]	995.599	2341.7	P	P	3.17333	2.35205	NM_001387	NM_001387	NM_001387	Hs.519659	1809	ENST00000398514	THC2578103	GO:0005615(extracellular space)|GO:0005829(cytosol)|GO:0006208(pyrimidine base catabolic process)|GO:0007411(axon guidance)|GO:0010976(positive regulation of neuron projection development)|GO:0010977(negative regulation of neuron projection development)|GO:0016812(hydrolase activity, acting on carbon-nitrogen (but not peptide) bonds, in cyclic amides)|GO:0017124(SH3 domain binding)|GO:0030027(lam…	chr5:146770596-146770537	hs|5q32
A_33_P3374623	ABCA7	Homo sapiens ATP-binding cassette, sub-family A (ABC1), member 7 (ABCA7), mRNA [NM_019112]	297.187	788.281	P	P	3.17324	2.65247	NM_019112	NM_019112	NM_019112	Hs.134514	10347	ENST00000263094	THC2634543	GO:0000139(Golgi membrane)|GO:0001891(phagocytic cup)|GO:0005215(transporter activity)|GO:0005524(ATP binding)|GO:0005548(phospholipid transporter activity)|GO:0005737(cytoplasm)|GO:0005794(Golgi apparatus)|GO:0005886(plasma membrane)|GO:0006909(phagocytosis)|GO:0007613(memory)|GO:0009986(cell surface)|GO:0010008(endosome membrane)|GO:0010875(positive regulation of cholesterol efflux)|GO:0016021(…	chr19:1065272-1065331	hs|19p13.3
A_23_P132936	SPCS3	Homo sapiens signal peptidase complex subunit 3 homolog (S. cerevisiae) (SPCS3), mRNA [NM_021928]	2391.35	5623.54	P	P	3.17264	2.35161	NM_021928	NM_021928	NM_021928	Hs.42194	60559	ENST00000507678	THC2526459	GO:0005783(endoplasmic reticulum)|GO:0005787(signal peptidase complex)|GO:0005789(endoplasmic reticulum membrane)|GO:0006412(translation)|GO:0006465(signal peptide processing)|GO:0006508(proteolysis)|GO:0006614(SRP-dependent cotranslational protein targeting to membrane)|GO:0008233(peptidase activity)|GO:0010467(gene expression)|GO:0016021(integral to membrane)|GO:0044267(cellular protein metabol…	chr4:177249358-177249417	hs|4q34.2
A_23_P150903	FAR2	Homo sapiens fatty acyl CoA reductase 2 (FAR2), transcript variant 2, mRNA [NM_018099]	61.9816	190.009	P	P	3.16479	3.06557	NM_018099	NM_018099	NM_018099	Hs.728955	55711	ENST00000182377	NP349531	GO:0005777(peroxisome)|GO:0005778(peroxisomal membrane)|GO:0005782(peroxisomal matrix)|GO:0005789(endoplasmic reticulum membrane)|GO:0008611(ether lipid biosynthetic process)|GO:0016021(integral to membrane)|GO:0035336(long-chain fatty-acyl-CoA metabolic process)|GO:0044255(cellular lipid metabolic process)|GO:0044281(small molecule metabolic process)|GO:0050062(long-chain-fatty-acyl-CoA reductas…	chr12:29485623-29486586	hs|12p11.22
A_21_P0005117			21.8432	116.225	A	P	3.1503	5.32089	ENST00000607287					ENST00000607287	THC2673986		chr6:77485315-77485374	hs|6q14.1
A_32_P99432	TRAPPC5	Homo sapiens trafficking protein particle complex 5 (TRAPPC5), transcript variant 1, mRNA [NM_174894]	2533.79	5907.09	P	P	3.14068	2.33132	NM_174894	NM_174894	NM_174894	Hs.432413	126003	ENST00000317378	THC2645789	GO:0005783(endoplasmic reticulum)|GO:0005794(Golgi apparatus)|GO:0016192(vesicle-mediated transport)|GO:0030008(TRAPP complex)	chr19:7747537-7747596	hs|19p13.2
A_23_P56703	TRABD2A	Homo sapiens TraB domain containing 2A (TRABD2A), transcript variant 1, mRNA [NM_001277053]	338.376	887.873	P	P	3.13794	2.62392	NM_001277053	NM_001277053	NM_001277053	Hs.469134	129293	ENST00000335459	THC2492769	GO:0004222(metalloendopeptidase activity)|GO:0005887(integral to plasma membrane)|GO:0006508(proteolysis)|GO:0008152(metabolic process)|GO:0016055(Wnt receptor signaling pathway)|GO:0017147(Wnt-protein binding)|GO:0018158(protein oxidation)|GO:0030178(negative regulation of Wnt receptor signaling pathway)|GO:0031301(integral to organelle membrane)|GO:0046872(metal ion binding)|GO:0060322(head dev…	chr2:85049013-85048954	hs|2p11.2
A_33_P3243278	LOC100505504	PREDICTED: Homo sapiens uncharacterized LOC100505504 (LOC100505504), transcript variant X6, ncRNA [XR_428947]	4.03424	79.824	A	P	3.13561	19.7866	XR_428947	XR_428947	XR_428947		100505504		THC2715561		chr11:66177459-66177518	hs|11q13.2
A_23_P52727	NAV2	Homo sapiens neuron navigator 2 (NAV2), transcript variant 1, mRNA [NM_182964]	94.8269	285.918	P	P	3.11804	3.01516	NM_182964	NM_182964	NM_182964	Hs.502116	89797	ENST00000527559	THC2507020	GO:0003025(regulation of systemic arterial blood pressure by baroreceptor feedback)|GO:0004386(helicase activity)|GO:0005524(ATP binding)|GO:0005614(interstitial matrix)|GO:0005654(nucleoplasm)|GO:0007605(sensory perception of sound)|GO:0007608(sensory perception of smell)|GO:0007626(locomotory behavior)|GO:0008152(metabolic process)|GO:0008201(heparin binding)|GO:0021554(optic nerve development)…	chr11:20143014-20143073	hs|11p15.1
A_22_P00012445		ens	16.7574	87.4607	A	P	3.11353	5.21922	ENST00000595538		BC002572	Hs.729158		ENST00000595538	THC2581662		chr10:13686977-13687036	hs|10p13
A_33_P3278649	ENTPD2	Homo sapiens ectonucleoside triphosphate diphosphohydrolase 2 (ENTPD2), transcript variant 1, mRNA [NM_203468]	71.9721	215.995	P	P	3.10486	3.0011	NM_203468	NM_203468	NM_203468	Hs.123036	954	ENST00000355097	THC2487916	GO:0005524(ATP binding)|GO:0005605(basal lamina)|GO:0005789(endoplasmic reticulum membrane)|GO:0005886(plasma membrane)|GO:0007186(G-protein coupled receptor signaling pathway)|GO:0009181(purine ribonucleoside diphosphate catabolic process)|GO:0016021(integral to membrane)|GO:0017110(nucleoside-diphosphatase activity)|GO:0017111(nucleoside-triphosphatase activity)|GO:0030168(platelet activation)|…	chr9:139942612-139942553	hs|9q34.3
A_33_P3313635	lnc-BOLA2B-1	601344576F1 NIH_MGC_8 Homo sapiens cDNA clone IMAGE:3677250 5', mRNA sequence [BE561442]	12.6059	64.9343	A	P	3.0885	5.15111	lnc-BOLA2B-1:1		BE561442	Hs.569588			THC2528843		chr16:30195440-30195383	hs|16p11.2
A_24_P169688	MICB	Homo sapiens MHC class I polypeptide-related sequence B (MICB), transcript variant 1, mRNA [NM_005931]	27.0996	139.368	P	P	3.08542	5.14279	NM_005931	NM_005931	NM_005931	Hs.731446	4277	ENST00000469155	THC2526778	GO:0001913(T cell mediated cytotoxicity)|GO:0002429(immune response-activating cell surface receptor signaling pathway)|GO:0003823(antigen binding)|GO:0005886(plasma membrane)|GO:0006979(response to oxidative stress)|GO:0009408(response to heat)|GO:0009986(cell surface)|GO:0016021(integral to membrane)|GO:0016032(viral reproduction)|GO:0019835(cytolysis)|GO:0019882(antigen processing and presenta…	chr6:31475185-31475244	hs|6p21.33
A_23_P130169	TBKBP1	Homo sapiens TBK1 binding protein 1 (TBKBP1), mRNA [NM_014726]	130.486	386.222	P	P	3.06586	2.95987	NM_014726	NM_014726	NM_014726	Hs.94790	9755	ENST00000622396	THC2618682	GO:0005515(protein binding)|GO:0045087(innate immune response)	chr17:45788549-45788608	hs|17q21.32
A_33_P3417195	C17orf82	Homo sapiens chromosome 17 open reading frame 82 (C17orf82), mRNA [NM_203425]	63.8533	188.877	P	P	3.06406	2.95798	NM_203425	NM_203425	NM_203425	Hs.434459	388407	ENST00000335108	THC2487096		chr17:59490582-59490641	hs|17q23.2
A_24_P202905	TCP10L	Homo sapiens t-complex 10-like (TCP10L), mRNA [NM_144659]	4.03076	73.7491	A	P	3.0531	18.2966	NM_144659	NM_144659	NM_144659	Hs.728804	140290	ENST00000334165	THC2479542	GO:0000122(negative regulation of transcription from RNA polymerase II promoter)|GO:0001106(RNA polymerase II transcription corepressor activity)|GO:0005515(protein binding)|GO:0005634(nucleus)|GO:0006351(transcription, DNA-dependent)|GO:0042802(identical protein binding)|GO:0043621(protein self-association)|GO:0070491(repressing transcription factor binding)	chr21:33947977-33947918	hs|21q22.11
A_23_P164196	DLX4	Homo sapiens distal-less homeobox 4 (DLX4), transcript variant 1, mRNA [NM_138281]	72.8987	214.487	P	P	3.04903	2.94226	NM_138281	NM_138281	NM_138281	Hs.591167	1748	ENST00000411890	THC2483377	GO:0000122(negative regulation of transcription from RNA polymerase II promoter)|GO:0000978(RNA polymerase II core promoter proximal region sequence-specific DNA binding)|GO:0001078(RNA polymerase II core promoter proximal region sequence-specific DNA binding transcription factor activity involved in negative regulation of transcription)|GO:0003700(sequence-specific DNA binding transcription fact…	chr17:48051866-48051925	hs|17q21.33
A_23_P52121	PDZK1	Homo sapiens PDZ domain containing 1 (PDZK1), transcript variant 1, mRNA [NM_002614]	21.4186	107.855	A	P	3.04527	5.03557	NM_002614	NM_002614	NM_002614	Hs.444751	5174	ENST00000401008	THC2624486	GO:0005124(scavenger receptor binding)|GO:0005215(transporter activity)|GO:0005515(protein binding)|GO:0005737(cytoplasm)|GO:0005886(plasma membrane)|GO:0006810(transport)|GO:0008283(cell proliferation)|GO:0015879(carnitine transport)|GO:0015893(drug transport)|GO:0016324(apical plasma membrane)|GO:0030165(PDZ domain binding)|GO:0031526(brush border membrane)|GO:0031528(microvillus membrane)|GO:0…	chr1:145763717-145763776	hs|1q21.1
A_33_P3381870	DMTN	Homo sapiens dematin actin binding protein (DMTN), transcript variant 1, mRNA [NM_001978]	1712.72	3886.39	P	P	3.04098	2.26913	NM_001978	NM_001978	NM_001978	Hs.106124	2039	ENST00000358242	THC2463142	GO:0003779(actin binding)|GO:0005102(receptor binding)|GO:0005515(protein binding)|GO:0005829(cytosol)|GO:0005884(actin filament)|GO:0005886(plasma membrane)|GO:0006461(protein complex assembly)|GO:0007010(cytoskeleton organization)|GO:0008360(regulation of cell shape)|GO:0010591(regulation of lamellipodium assembly)|GO:0010763(positive regulation of fibroblast migration)|GO:0010801(negative regu…	chr8:21939976-21940035	hs|8p21.3
A_33_P3373185	LINC00999	Homo sapiens long intergenic non-protein coding RNA 999 (LINC00999), long non-coding RNA [NR_024497]	238.129	606.078	P	P	3.03854	2.54517	NR_024497	NR_024497	NR_024497	Hs.497951	399744	ENST00000517560	THC2594684		chr10:38737840-38737899	hs|10p11.1
A_33_P3313055	NOTCH3	Homo sapiens notch 3 (NOTCH3), mRNA [NM_000435]	238.157	604.59	P	P	3.03013	2.53861	NM_000435	NM_000435	NM_000435	Hs.8546	4854	ENST00000263388	THC2465935	GO:0000139(Golgi membrane)|GO:0005509(calcium ion binding)|GO:0005515(protein binding)|GO:0005576(extracellular region)|GO:0005654(nucleoplasm)|GO:0005737(cytoplasm)|GO:0005789(endoplasmic reticulum membrane)|GO:0005829(cytosol)|GO:0005886(plasma membrane)|GO:0006355(regulation of transcription, DNA-dependent)|GO:0006367(transcription initiation from RNA polymerase II promoter)|GO:0007219(Notch s…	chr19:15270548-15270489	hs|19p13.12
A_32_P155247	FTL	Homo sapiens ferritin, light polypeptide (FTL), mRNA [NM_000146]	2261.42	5106.09	P	P	3.0227	2.25791	NM_000146	NM_000146	NM_000146	Hs.433670	2512	ENST00000427242	THC2573963	GO:0005506(iron ion binding)|GO:0005515(protein binding)|GO:0005829(cytosol)|GO:0006826(iron ion transport)|GO:0006879(cellular iron ion homeostasis)|GO:0006892(post-Golgi vesicle-mediated transport)|GO:0006898(receptor-mediated endocytosis)|GO:0008043(intracellular ferritin complex)|GO:0008199(ferric iron binding)|GO:0016020(membrane)|GO:0042802(identical protein binding)|GO:0055072(iron ion hom…	chr19:49469029-49469088	hs|19q13.33
A_23_P32320	ASPSCR1	Homo sapiens alveolar soft part sarcoma chromosome region, candidate 1 (ASPSCR1), transcript variant 1, mRNA [NM_024083]	125.98	366.668	P	P	3.01846	2.91053	NM_024083	NM_024083	NM_024083	Hs.298351	79058	ENST00000583503	NP1206735	GO:0003674(molecular_function)|GO:0005515(protein binding)|GO:0005575(cellular_component)|GO:0005654(nucleoplasm)|GO:0005829(cytosol)|GO:0005886(plasma membrane)|GO:0006886(intracellular protein transport)|GO:0008150(biological_process)|GO:0009898(internal side of plasma membrane)|GO:0012505(endomembrane system)|GO:0012506(vesicle membrane)|GO:0019898(extrinsic to membrane)|GO:0033116(endoplasmic…	chr17:79967402-79968695	hs|17q25.3
A_32_P208120	CAMK1D	calcium/calmodulin-dependent protein kinase ID [Source:HGNC Symbol;Acc:HGNC:19341] [ENST00000615792]	118.503	344.812	P	P	3.0177	2.90974	ENST00000615792	XM_006717483	XM_006717483	Hs.659517	57118	ENST00000615792	THC2473653	GO:0004683(calmodulin-dependent protein kinase activity)|GO:0005516(calmodulin binding)|GO:0005524(ATP binding)|GO:0005634(nucleus)|GO:0005737(cytoplasm)|GO:0006468(protein phosphorylation)|GO:0006954(inflammatory response)|GO:0010976(positive regulation of neuron projection development)|GO:0032793(positive regulation of CREB transcription factor activity)|GO:0043065(positive regulation of apopto…	chr10:12871082-12871141	hs|10p13
A_23_P65983	CCDC102A	Homo sapiens coiled-coil domain containing 102A (CCDC102A), mRNA [NM_033212]	82.5283	239.941	P	P	3.01541	2.90738	NM_033212	NM_033212	NM_033212	Hs.644611	92922	ENST00000569068	THC2474224		chr16:57546437-57546378	hs|16q21
A_24_P921366	CALD1	Homo sapiens caldesmon 1 (CALD1), transcript variant 1, mRNA [NM_033138]	3.92155	68.9764	A	P	3.01154	17.5891	NM_033138	NM_033138	NM_033138	Hs.490203	800	ENST00000443197	NP1159719	GO:0003779(actin binding)|GO:0005516(calmodulin binding)|GO:0005523(tropomyosin binding)|GO:0005829(cytosol)|GO:0005856(cytoskeleton)|GO:0005886(plasma membrane)|GO:0006928(cellular component movement)|GO:0006936(muscle contraction)|GO:0015629(actin cytoskeleton)|GO:0017022(myosin binding)|GO:0030016(myofibril)|GO:0030478(actin cap)	chr7:134655197-134655256	hs|7q33
A_24_P268786	MYNN	Homo sapiens myoneurin (MYNN), transcript variant 1, mRNA [NM_018657]	88.0351	255.318	P	P	3.00842	2.90018	NM_018657	NM_018657	NM_018657	Hs.507025	55892	ENST00000602751	THC2628424	GO:0003677(DNA binding)|GO:0003700(sequence-specific DNA binding transcription factor activity)|GO:0005634(nucleus)|GO:0006351(transcription, DNA-dependent)|GO:0006355(regulation of transcription, DNA-dependent)|GO:0008270(zinc ion binding)	chr3:169504229-169504288	hs|3q26.2
A_23_P144896	PDLIM7	Homo sapiens PDZ and LIM domain 7 (enigma) (PDLIM7), transcript variant 1, mRNA [NM_005451]	187.795	543.31	P	P	3.00152	2.8931	NM_005451	NM_005451	NM_005451	Hs.533040	9260	ENST00000486828	THC2654308	GO:0001503(ossification)|GO:0001725(stress fiber)|GO:0001726(ruffle)|GO:0005515(protein binding)|GO:0005634(nucleus)|GO:0005737(cytoplasm)|GO:0005925(focal adhesion)|GO:0006898(receptor-mediated endocytosis)|GO:0007275(multicellular organismal development)|GO:0008270(zinc ion binding)|GO:0015629(actin cytoskeleton)|GO:0030036(actin cytoskeleton organization)|GO:0030154(cell differentiation)|GO:00…	chr5:176910887-176910692	hs|5q35.3
A_23_P82929	NOV	Homo sapiens nephroblastoma overexpressed (NOV), mRNA [NM_002514]	203.477	587.5	P	P	2.99587	2.8873	NM_002514	NM_002514	NM_002514	Hs.235935	4856	ENST00000259526	THC2467525	GO:0001558(regulation of cell growth)|GO:0005178(integrin binding)|GO:0005520(insulin-like growth factor binding)|GO:0005578(proteinaceous extracellular matrix)|GO:0007155(cell adhesion)|GO:0007165(signal transduction)|GO:0007267(cell-cell signaling)|GO:0008083(growth factor activity)|GO:0008201(heparin binding)|GO:0010468(regulation of gene expression)|GO:0030424(axon)|GO:0030425(dendrite)|GO:00…	chr8:120436435-120436494	hs|8q24.12
A_33_P3317392	ADAMTS19	Homo sapiens ADAM metallopeptidase with thrombospondin type 1 motif, 19 (ADAMTS19), mRNA [NM_133638]	13.9867	68.538	A	P	2.99335	4.90023	NM_133638	NM_133638	NM_133638	Hs.23751	171019	ENST00000274487	THC2601060	GO:0004222(metalloendopeptidase activity)|GO:0005578(proteinaceous extracellular matrix)|GO:0006508(proteolysis)|GO:0008270(zinc ion binding)	chr5:129074234-129074293	hs|5q23.3
A_22_P00000185		PREDICTED: Homo sapiens uncharacterized LOC102724566 (LOC102724566), ncRNA [XR_424667]	3.96838	68.4216	A	P	2.99052	17.2417	ENST00000565938	XR_424667	XR_424667			ENST00000565938	THC2662571		chr15:89618541-89618600	hs|15q26.1
A_33_P3243907	CTSD	Homo sapiens cathepsin D (CTSD), mRNA [NM_001909]	3418.85	8692.13	P	P	2.98882	2.54242	NM_001909	NM_001909	NM_001909	Hs.654447	1509	ENST00000433655	NP1157653	GO:0004190(aspartic-type endopeptidase activity)|GO:0005515(protein binding)|GO:0005576(extracellular region)|GO:0005615(extracellular space)|GO:0005764(lysosome)|GO:0006508(proteolysis)|GO:0019886(antigen processing and presentation of exogenous peptide antigen via MHC class II)|GO:0022617(extracellular matrix disassembly)|GO:0030198(extracellular matrix organization)|GO:0030574(collagen catabol…	chr11:1774484-1774425	hs|11p15.5
A_23_P75453	MEN1	Homo sapiens multiple endocrine neoplasia I (MEN1), transcript variant e1E, mRNA [NM_130803]	435.8	1090.18	P	P	2.98215	2.50155	NM_130803	NM_130803	NM_130803	Hs.423348	4221	ENST00000337652	THC2467176	GO:0000122(negative regulation of transcription from RNA polymerase II promoter)|GO:0000165(MAPK cascade)|GO:0000400(four-way junction DNA binding)|GO:0000403(Y-form DNA binding)|GO:0000785(chromatin)|GO:0001776(leukocyte homeostasis)|GO:0001933(negative regulation of protein phosphorylation)|GO:0002051(osteoblast fate commitment)|GO:0002076(osteoblast development)|GO:0003682(chromatin binding)|G…	chr11:64571621-64571562	hs|11q13.1
A_33_P3362952	lnc-TBC1D29-1	Homo sapiens cDNA FLJ43993 fis, clone TESTI4020102. [AK125981]	16.1314	78.4838	A	P	2.97971	4.86528	lnc-TBC1D29-1:1		AK125981				THC2487660		chr17:28905101-28905159	hs|17q11.2
A_33_P3379763		succinate dehydrogenase complex, subunit D, integral membrane protein pseudogene 1 [Source:HGNC Symbol;Acc:HGNC:10684] [ENST00000588055]	5.93945	101.042	A	P	2.97639	17.012	ENST00000588055					ENST00000588055			chr18:12102230-12102171	hs|18p11.21
A_23_P206661	NQO1	Homo sapiens NAD(P)H dehydrogenase, quinone 1 (NQO1), transcript variant 1, mRNA [NM_000903]	80.4136	230.346	P	P	2.97354	2.86452	NM_000903	NM_000903	NM_000903	Hs.406515	1728	ENST00000320623	THC2470241	GO:0003955(NAD(P)H dehydrogenase (quinone) activity)|GO:0004128(cytochrome-b5 reductase activity)|GO:0004784(superoxide dismutase activity)|GO:0005515(protein binding)|GO:0005737(cytoplasm)|GO:0005829(cytosol)|GO:0006521(regulation of cellular amino acid metabolic process)|GO:0006805(xenobiotic metabolic process)|GO:0006809(nitric oxide biosynthetic process)|GO:0007271(synaptic transmission, chol…	chr16:69744333-69744274	hs|16q22.1
A_23_P350574	FCRLB	Homo sapiens Fc receptor-like B (FCRLB), transcript variant 1, mRNA [NM_001002901]	95.6826	273.845	P	P	2.97107	2.86202	NM_001002901	NM_001002901	NM_001002901	Hs.517422	127943	ENST00000495397	THC2481947	GO:0005737(cytoplasm)|GO:0005783(endoplasmic reticulum)|GO:0050777(negative regulation of immune response)	chr1:161697713-161697772	hs|1q23.3
A_33_P3210160	ZNF865	Homo sapiens zinc finger protein 865 (ZNF865), mRNA [NM_001195605]	57928	113336	P	P	2.96258	1.9565	NM_001195605	NM_001195605	NM_001195605	Hs.729114	100507290	ENST00000432005	THC2521770	GO:0003677(DNA binding)|GO:0003712(transcription cofactor activity)|GO:0005634(nucleus)|GO:0006351(transcription, DNA-dependent)|GO:0006357(regulation of transcription from RNA polymerase II promoter)|GO:0046872(metal ion binding)	chr19:56129784-56129843	hs|19q13.42
A_23_P368996	LRRC56	Homo sapiens leucine rich repeat containing 56 (LRRC56), mRNA [NM_198075]	176.711	503.97	P	P	2.96114	2.85195	NM_198075	NM_198075	NM_198075	Hs.567655	115399	ENST00000611111	THC2476316		chr11:554830-554889	hs|11p15.5
A_32_P42925	MYL12B	Homo sapiens myosin, light chain 12B, regulatory (MYL12B), transcript variant 2, mRNA [NM_033546]	16566.7	35792.2	P	P	2.95451	2.1605	NM_033546	NM_033546	NM_033546	Hs.464472	103910	ENST00000581193	THC2555071	GO:0001725(stress fiber)|GO:0005509(calcium ion binding)|GO:0005515(protein binding)|GO:0005829(cytosol)|GO:0006936(muscle contraction)|GO:0007411(axon guidance)|GO:0008360(regulation of cell shape)|GO:0016460(myosin II complex)|GO:0030018(Z disc)|GO:0045177(apical part of cell)|GO:0048013(ephrin receptor signaling pathway)|GO:0070062(extracellular vesicular exosome)	chr18:3278058-3278117	hs|18p11.31
A_23_P145786	MLXIPL	Homo sapiens MLX interacting protein-like (MLXIPL), transcript variant 1, mRNA [NM_032951]	509.607	1262.77	P	P	2.95121	2.47794	NM_032951	NM_032951	NM_032951	Hs.647055	51085	ENST00000313375	THC2484609	GO:0000122(negative regulation of transcription from RNA polymerase II promoter)|GO:0003677(DNA binding)|GO:0003700(sequence-specific DNA binding transcription factor activity)|GO:0005634(nucleus)|GO:0005654(nucleoplasm)|GO:0005667(transcription factor complex)|GO:0005737(cytoplasm)|GO:0005829(cytosol)|GO:0006112(energy reserve metabolic process)|GO:0006351(transcription, DNA-dependent)|GO:000635…	chr7:73007973-73007914	hs|7q11.23
A_33_P3309809	RHBDD1	PREDICTED: Homo sapiens rhomboid domain containing 1 (RHBDD1), transcript variant X2, mRNA [XM_005246899]	15.7974	75.6467	A	P	2.94941	4.78855	XM_005246899	XM_005246899	XM_005246899		84236			GO:0004175(endopeptidase activity)|GO:0004252(serine-type endopeptidase activity)|GO:0005515(protein binding)|GO:0005739(mitochondrion)|GO:0005789(endoplasmic reticulum membrane)|GO:0006915(apoptotic process)|GO:0010954(positive regulation of protein processing)|GO:0030176(integral to endoplasmic reticulum membrane)|GO:0030433(ER-associated protein catabolic process)|GO:0031293(membrane protein i…	chr2:227853155-227853214	hs|2q36.3
A_33_P3223116	HIPK2	homeodomain interacting protein kinase 2 [Source:HGNC Symbol;Acc:HGNC:14402] [ENST00000342645]	26.3976	125.27	P	P	2.9322	4.74549	ENST00000342645		AF207702	Hs.731417	28996	ENST00000342645	THC2624375	GO:0000122(negative regulation of transcription from RNA polymerase II promoter)|GO:0001102(RNA polymerase II activating transcription factor binding)|GO:0001105(RNA polymerase II transcription coactivator activity)|GO:0001654(eye development)|GO:0001934(positive regulation of protein phosphorylation)|GO:0003714(transcription corepressor activity)|GO:0004672(protein kinase activity)|GO:0004674(pr…	chr7:139268530-139268471	hs|7q34
A_24_P411749	GPR126	Homo sapiens G protein-coupled receptor 126 (GPR126), transcript variant a1, mRNA [NM_020455]	266.045	651.017	P	P	2.91025	2.44702	NM_020455	NM_020455	NM_020455	Hs.743302	57211	ENST00000367609	NP1146979	GO:0004930(G-protein coupled receptor activity)|GO:0005886(plasma membrane)|GO:0007186(G-protein coupled receptor signaling pathway)|GO:0016021(integral to membrane)	chr6:142766903-142766962	hs|6q24.1
A_23_P382775	BBC3	Homo sapiens BCL2 binding component 3 (BBC3), transcript variant 4, mRNA [NM_014417]	756.817	1844.95	P	P	2.89791	2.43777	NM_014417	NM_014417	NM_014417	Hs.467020	27113	ENST00000439096	NP338700	GO:0001836(release of cytochrome c from mitochondria)|GO:0005515(protein binding)|GO:0005739(mitochondrion)|GO:0005741(mitochondrial outer membrane)|GO:0005829(cytosol)|GO:0006915(apoptotic process)|GO:0006919(activation of cysteine-type endopeptidase activity involved in apoptotic process)|GO:0006974(response to DNA damage stimulus)|GO:0008340(determination of adult lifespan)|GO:0032464(positive…	chr19:47724233-47724174	hs|19q13.32
A_33_P3368506	SLC38A8	Homo sapiens solute carrier family 38, member 8 (SLC38A8), mRNA [NM_001080442]	36.3139	168.699	P	P	2.89165	4.64558	NM_001080442	NM_001080442	NM_001080442	Hs.461575	146167	ENST00000299709	THC2669338	GO:0003333(amino acid transmembrane transport)|GO:0006814(sodium ion transport)|GO:0015171(amino acid transmembrane transporter activity)|GO:0016021(integral to membrane)	chr16:84050184-84050125	hs|16q23.3
A_32_P133090		RST35951 Athersys RAGE Library Homo sapiens cDNA, mRNA sequence [BG216262]	63.2574	175.673	P	P	2.88616	2.7771	ENST00000610060		BG216262	Hs.637431		ENST00000610060	THC2580853		chr3:125516634-125516693	hs|3q21.2
A_23_P12784	FRAT2	Homo sapiens frequently rearranged in advanced T-cell lymphomas 2 (FRAT2), mRNA [NM_012083]	291.657	705.899	P	P	2.87445	2.4203	NM_012083	NM_012083	NM_012083	Hs.140720	23401	ENST00000371019	THC2618275	GO:0003674(molecular_function)|GO:0005575(cellular_component)|GO:0005829(cytosol)|GO:0007275(multicellular organismal development)|GO:0008283(cell proliferation)|GO:0016055(Wnt receptor signaling pathway)|GO:0090263(positive regulation of canonical Wnt receptor signaling pathway)	chr10:99092464-99092405	hs|10q24.1
A_23_P149470	NDUFS2	Homo sapiens NADH dehydrogenase (ubiquinone) Fe-S protein 2, 49kDa (NADH-coenzyme Q reductase) (NDUFS2), transcript variant 1, mRNA [NM_004550]	609.584	1475.11	P	P	2.87386	2.41987	NM_004550	NM_004550	NM_004550	Hs.173611	4720	ENST00000467295	NP1212727	GO:0003954(NADH dehydrogenase activity)|GO:0005515(protein binding)|GO:0005654(nucleoplasm)|GO:0005739(mitochondrion)|GO:0005743(mitochondrial inner membrane)|GO:0005747(mitochondrial respiratory chain complex I)|GO:0006120(mitochondrial electron transport, NADH to ubiquinone)|GO:0006979(response to oxidative stress)|GO:0008137(NADH dehydrogenase (ubiquinone) activity)|GO:0009055(electron carrier…	chr1:161180137-161180397	hs|1q23.3
A_24_P372048	YKT6	Homo sapiens YKT6 v-SNARE homolog (S. cerevisiae) (YKT6), mRNA [NM_006555]	504.372	1219.45	P	P	2.87102	2.41776	NM_006555	NM_006555	NM_006555	Hs.520794	10652	ENST00000421621	THC2616925	GO:0000139(Golgi membrane)|GO:0000149(SNARE binding)|GO:0005484(SNAP receptor activity)|GO:0005737(cytoplasm)|GO:0005739(mitochondrion)|GO:0005768(endosome)|GO:0005783(endoplasmic reticulum)|GO:0005794(Golgi apparatus)|GO:0005829(cytosol)|GO:0005887(integral to plasma membrane)|GO:0006888(ER to Golgi vesicle-mediated transport)|GO:0006903(vesicle targeting)|GO:0006904(vesicle docking involved in …	chr7:44253196-44253255	hs|7p13
A_23_P341223	KLHL21	Homo sapiens kelch-like family member 21 (KLHL21), mRNA [NM_014851]	708.213	1712.17	P	P	2.8708	2.4176	NM_014851	NM_014851	NM_014851	Hs.7764	9903	ENST00000377658	THC2605530	GO:0004842(ubiquitin-protein ligase activity)|GO:0005737(cytoplasm)|GO:0005813(centrosome)|GO:0005827(polar microtubule)|GO:0007067(mitosis)|GO:0016567(protein ubiquitination)|GO:0031463(Cul3-RING ubiquitin ligase complex)|GO:0032465(regulation of cytokinesis)|GO:0035853(chromosome passenger complex localization to spindle midzone)|GO:0051301(cell division)	chr1:6650895-6650836	hs|1p36.31
A_33_P3347387		Q32NC8_HUMAN (Q32NC8) P18SRP protein, partial (73%) [THC2759738]	73.8547	203.984	P	P	2.87075	2.76197	ENST00000603072					ENST00000603072	THC2759738		chr6:52553565-52553624	hs|6p12.2
A_22_P00003254			28.5944	130.871	P	P	2.86323	4.57682	ENST00000575202					ENST00000575202			chr17:46781374-46781433	hs|17q21.32
A_23_P94319	KBTBD11	Homo sapiens kelch repeat and BTB (POZ) domain containing 11 (KBTBD11), mRNA [NM_014867]	83.3906	229.289	P	P	2.85807	2.74958	NM_014867	NM_014867	NM_014867	Hs.5333	9920	ENST00000320248	THC2604061		chr8:1955034-1955093	hs|8p23.3
A_24_P562369		arylsulfatase E pseudogene 1 [Source:HGNC Symbol;Acc:HGNC:720] [ENST00000420443]	14.4685	65.8856	A	P	2.85359	4.55373	ENST00000420443					ENST00000420443	THC2696614		chrY:14462007-14467910	hs|Yq11.21
A_32_P101301	USP39	Homo sapiens ubiquitin specific peptidase 39 (USP39), transcript variant 1, mRNA [NM_006590]	5450.62	13283.2	P	P	2.85282	2.437	NM_006590	NM_006590	NM_006590	Hs.654745	10713	ENST00000459775	NP1153517	GO:0000245(spliceosomal complex assembly)|GO:0005681(spliceosomal complex)|GO:0006397(mRNA processing)|GO:0006511(ubiquitin-dependent protein catabolic process)|GO:0007049(cell cycle)|GO:0008270(zinc ion binding)|GO:0008380(RNA splicing)|GO:0051301(cell division)	chr2:85876306-85876365	hs|2p11.2
A_33_P3367860	CHRM1	Homo sapiens cholinergic receptor, muscarinic 1 (CHRM1), mRNA [NM_000738]	477.978	1143.46	P	P	2.83646	2.39228	NM_000738	NM_000738	NM_000738	Hs.632119	1128	ENST00000306960	THC2462384	GO:0004435(phosphatidylinositol phospholipase C activity)|GO:0005886(plasma membrane)|GO:0005887(integral to plasma membrane)|GO:0006464(cellular protein modification process)|GO:0007165(signal transduction)|GO:0007186(G-protein coupled receptor signaling pathway)|GO:0007205(protein kinase C-activating G-protein coupled receptor signaling pathway)|GO:0007207(phospholipase C-activating G-protein c…	chr11:62676214-62676155	hs|11q12.3
A_23_P431410	RBMS1	Homo sapiens RNA binding motif, single stranded interacting protein 1 (RBMS1), transcript variant 1, mRNA [NM_016836]	564.899	1351.01	P	P	2.83553	2.3916	NM_016836	NM_016836	NM_016836	Hs.470412	5937	ENST00000392753	THC2549130	GO:0000166(nucleotide binding)|GO:0003690(double-stranded DNA binding)|GO:0003697(single-stranded DNA binding)|GO:0003723(RNA binding)|GO:0005515(protein binding)|GO:0005634(nucleus)|GO:0006260(DNA replication)|GO:0006396(RNA processing)	chr2:161129085-161129026	hs|2q24.2
A_24_P80532	CCNG2	Homo sapiens cyclin G2 (CCNG2), mRNA [NM_004354]	21.2949	95.7859	A	P	2.83015	4.49806	NM_004354	NM_004354	NM_004354	Hs.740456	901	ENST00000354403	NP082339	GO:0000075(cell cycle checkpoint)|GO:0005737(cytoplasm)|GO:0007067(mitosis)|GO:0051301(cell division)|GO:0051726(regulation of cell cycle)	chr4:78082710-78082859	hs|4q21.1
A_22_P00023210	lnc-ROBO3-1	RST8048 Athersys RAGE Library Homo sapiens cDNA, mRNA sequence [BG189013]	4.00739	58.9872	A	P	2.82386	14.7196	lnc-ROBO3-1:1		BG189013	Hs.615691					chr11:124757626-124757685	hs|11q24.2
A_33_P3297468	SLC34A3	Homo sapiens solute carrier family 34 (type II sodium/phosphate cotransporter), member 3 (SLC34A3), transcript variant 2, mRNA [NM_001177317]	21.3418	95.6684	A	P	2.82362	4.48268	NM_001177317	NM_001177317	NM_001177317	Hs.432442	142680	ENST00000538474	THC2774767	GO:0005436(sodium:phosphate symporter activity)|GO:0005886(plasma membrane)|GO:0006811(ion transport)|GO:0006814(sodium ion transport)|GO:0006817(phosphate ion transport)|GO:0015321(sodium-dependent phosphate transmembrane transporter activity)|GO:0016021(integral to membrane)|GO:0016324(apical plasma membrane)|GO:0030643(cellular phosphate ion homeostasis)|GO:0031526(brush border membrane)|GO:00…	chr9:140129070-140129129	hs|9q34.3
A_22_P00005910	LINC01252	Homo sapiens long intergenic non-protein coding RNA 1252 (LINC01252), long non-coding RNA [NR_033890]	63.6798	172.357	P	P	2.81368	2.70663	NR_033890	NR_033890	NR_033890	Hs.733066	338817	ENST00000545239	THC2501637		chr12:11709887-11709946	hs|12p13.2
A_33_P3293573	VPS37D	Homo sapiens vacuolar protein sorting 37 homolog D (S. cerevisiae) (VPS37D), mRNA [NM_001077621]	189.562	511.875	P	P	2.80709	2.7003	NM_001077621	NM_001077621	NM_001077621	Hs.647037	155382	ENST00000324941	THC2474250	GO:0000813(ESCRT I complex)|GO:0010008(endosome membrane)|GO:0015031(protein transport)|GO:0016032(viral reproduction)|GO:0016197(endosomal transport)|GO:0019058(viral infectious cycle)|GO:0019068(virion assembly)|GO:0019082(viral protein processing)|GO:0031902(late endosome membrane)|GO:0061024(membrane organization)|GO:0070062(extracellular vesicular exosome)	chr7:73086324-73086383	hs|7q11.23
A_22_P00018147	LOC101927651	Homo sapiens uncharacterized LOC101927651 (LOC101927651), long non-coding RNA [NR_110784]	4.02728	57.9833	A	P	2.80055	14.3976	NR_110784	NR_110784	NR_110784	Hs.569848	101927651	ENST00000582231	THC2645617		chr18:74350837-74350778	hs|18q23
A_23_P146479	SURF2	Homo sapiens surfeit 2 (SURF2), transcript variant 1, mRNA [NM_017503]	1088.73	2309.43	P	P	2.79239	2.12121	NM_017503	NM_017503	NM_017503	Hs.159448	6835	ENST00000371964	THC2472286	GO:0003674(molecular_function)|GO:0005575(cellular_component)|GO:0005634(nucleus)|GO:0005730(nucleolus)|GO:0005886(plasma membrane)|GO:0008150(biological_process)	chr9:136227163-136227222	hs|9q34.2
A_23_P20743	TMEM246	Homo sapiens transmembrane protein 246 (TMEM246), transcript variant 1, mRNA [NM_032342]	405.332	953.497	P	P	2.78161	2.35239	NM_032342	NM_032342	NM_032342	Hs.655738	84302	ENST00000374851	THC2607516	GO:0016021(integral to membrane)	chr9:104237694-104237635	hs|9q31.1
A_21_P0000274	SNORD95	Homo sapiens small nucleolar RNA, C/D box 95 (SNORD95), small nucleolar RNA [NR_002591]	76.4115	204.034	P	P	2.77548	2.6702	NR_002591	NR_002591	NR_002591		619570	ENST00000503170	THC2514057		chr5:180670373-180670314	hs|5q35.3
A_23_P415021	METTL7A	Homo sapiens methyltransferase like 7A (METTL7A), mRNA [NM_014033]	527.225	1237.03	P	P	2.77316	2.34631	NM_014033	NM_014033	NM_014033	Hs.744021	25840	ENST00000550097	NP075556	GO:0005737(cytoplasm)|GO:0005783(endoplasmic reticulum)|GO:0005811(lipid particle)|GO:0008757(S-adenosylmethionine-dependent methyltransferase activity)|GO:0016020(membrane)|GO:0032259(methylation)|GO:0070062(extracellular vesicular exosome)	chr12:51326101-51326160	hs|12q13.12
A_24_P28657	AHCTF1	Homo sapiens AT hook containing transcription factor 1 (AHCTF1), mRNA [NM_015446]	209.248	557.179	P	P	2.76762	2.66277	NM_015446	NM_015446	NM_015446	Hs.300887	25909	ENST00000326225	THC2466803	GO:0000278(mitotic cell cycle)|GO:0000777(condensed chromosome kinetochore)|GO:0000785(chromatin)|GO:0000910(cytokinesis)|GO:0003677(DNA binding)|GO:0003700(sequence-specific DNA binding transcription factor activity)|GO:0005634(nucleus)|GO:0005643(nuclear pore)|GO:0005654(nucleoplasm)|GO:0005829(cytosol)|GO:0006355(regulation of transcription, DNA-dependent)|GO:0015031(protein transport)|GO:0016…	chr1:247003155-247003096	hs|1q44
A_23_P132444	TCEA1	Homo sapiens transcription elongation factor A (SII), 1 (TCEA1), transcript variant 1, mRNA [NM_006756]	2483.25	5231.91	P	P	2.7674	2.10688	NM_006756	NM_006756	NM_006756	Hs.491745	6917	ENST00000521086	THC2469922	GO:0003677(DNA binding)|GO:0005515(protein binding)|GO:0005634(nucleus)|GO:0005654(nucleoplasm)|GO:0005730(nucleolus)|GO:0006281(DNA repair)|GO:0006283(transcription-coupled nucleotide-excision repair)|GO:0006289(nucleotide-excision repair)|GO:0006366(transcription from RNA polymerase II promoter)|GO:0006368(transcription elongation from RNA polymerase II promoter)|GO:0008270(zinc ion binding)|GO…	chr8:54879408-54879349	hs|8q11.23
A_22_P00006143	lnc-FAM189A1-3	Homo sapiens mRNA full length insert cDNA clone EUROIMAGE 295344. [AL109707]	7.10483	99.1101	A	P	2.76724	13.9497	lnc-FAM189A1-3:1		AL109707	Hs.658944			THC2721572		chr15:30020585-30020526	hs|15q13.1
A_24_P270728	NUPR1	Homo sapiens nuclear protein, transcriptional regulator, 1 (NUPR1), transcript variant 1, mRNA [NM_001042483]	2276.79	4795.11	P	P	2.766	2.10608	NM_001042483	NM_001042483	NM_001042483	Hs.513463	26471	ENST00000324873	THC2554444	GO:0002526(acute inflammatory response)|GO:0003674(molecular_function)|GO:0003677(DNA binding)|GO:0003682(chromatin binding)|GO:0005634(nucleus)|GO:0005737(cytoplasm)|GO:0006351(transcription, DNA-dependent)|GO:0006355(regulation of transcription, DNA-dependent)|GO:0006461(protein complex assembly)|GO:0006473(protein acetylation)|GO:0008584(male gonad development)|GO:0009636(response to toxin)|GO…	chr16:28548880-28548821	hs|16p11.2
A_23_P154488	PNPT1	Homo sapiens polyribonucleotide nucleotidyltransferase 1 (PNPT1), mRNA [NM_033109]	1972.73	4153.04	P	P	2.76449	2.10522	NM_033109	NM_033109	NM_033109	Hs.388733	87178	ENST00000415374	THC2463838	GO:0000175(3'-5'-exoribonuclease activity)|GO:0000957(mitochondrial RNA catabolic process)|GO:0000958(mitochondrial mRNA catabolic process)|GO:0000962(positive regulation of mitochondrial RNA catabolic process)|GO:0000964(mitochondrial RNA 5'-end processing)|GO:0000965(mitochondrial RNA 3'-end processing)|GO:0004654(polyribonucleotide nucleotidyltransferase activity)|GO:0005515(protein binding)|G…	chr2:55864694-55863476	hs|2p16.1
A_23_P148297	SH3BGRL	Homo sapiens SH3 domain binding glutamate-rich protein like (SH3BGRL), mRNA [NM_003022]	215.851	572.937	P	P	2.75866	2.65432	NM_003022	NM_003022	NM_003022	Hs.108029	6451	ENST00000373212	THC2584326	GO:0005070(SH3/SH2 adaptor activity)|GO:0005615(extracellular space)|GO:0005634(nucleus)|GO:0005737(cytoplasm)|GO:0009967(positive regulation of signal transduction)|GO:0017124(SH3 domain binding)|GO:0070062(extracellular vesicular exosome)	chrX:80553542-80553601	hs|Xq21.1
A_23_P301942	NPPC	Homo sapiens natriuretic peptide C (NPPC), mRNA [NM_024409]	4.18875	57.9402	A	P	2.75834	13.8324	NM_024409	NM_024409	NM_024409	Hs.627236	4880	ENST00000295440	THC2486220	GO:0001503(ossification)|GO:0001666(response to hypoxia)|GO:0003418(growth plate cartilage chondrocyte differentiation)|GO:0003419(growth plate cartilage chondrocyte proliferation)|GO:0005102(receptor binding)|GO:0005179(hormone activity)|GO:0005615(extracellular space)|GO:0006182(cGMP biosynthetic process)|GO:0007168(receptor guanylyl cyclase signaling pathway)|GO:0008285(negative regulation of …	chr2:232790250-232790191	hs|2q37.1
A_22_P00022429			13.681	59.2327	A	P	2.75739	4.32957	ENST00000563031					ENST00000563031			chr15:57769741-57769682	hs|15q21.3
A_23_P68601	CST7	Homo sapiens cystatin F (leukocystatin) (CST7), mRNA [NM_003650]	243.329	567.647	P	P	2.75439	2.33284	NM_003650	NM_003650	NM_003650	Hs.143212	8530	ENST00000480798	THC2772477	GO:0004866(endopeptidase inhibitor activity)|GO:0004869(cysteine-type endopeptidase inhibitor activity)|GO:0005515(protein binding)|GO:0005576(extracellular region)|GO:0005737(cytoplasm)|GO:0006955(immune response)|GO:0010951(negative regulation of endopeptidase activity)	chr20:24938074-24939601	hs|20p11.21
A_22_P00025410		17000600851341 GRN_PREHEP Homo sapiens cDNA 5', mRNA sequence [CN414896]	64.366	170.497	P	P	2.75286	2.64886	ENST00000457253			Hs.533056		ENST00000457253			chr6:28806006-28805947	hs|6p22.1
A_23_P207125	NLGN2	Homo sapiens neuroligin 2 (NLGN2), mRNA [NM_020795]	93.4004	245.995	P	P	2.73674	2.63376	NM_020795	NM_020795	NM_020795	Hs.26229	57555	ENST00000302926	NP1175797	GO:0002087(regulation of respiratory gaseous exchange by neurological system process)|GO:0004872(receptor activity)|GO:0005615(extracellular space)|GO:0005887(integral to plasma membrane)|GO:0007158(neuron cell-cell adhesion)|GO:0007416(synapse assembly)|GO:0008152(metabolic process)|GO:0009986(cell surface)|GO:0016020(membrane)|GO:0016337(cell-cell adhesion)|GO:0019233(sensory perception of pain…	chr17:7322736-7322795	hs|17p13.1
A_33_P3353752			4.0316	54.447	A	P	2.7331	13.505									chr5:058336553-058336612	hs|5q11.2
A_23_P164451	TBX2	Homo sapiens T-box 2 (TBX2), mRNA [NM_005994]	34.9157	149.114	P	P	2.7313	4.27068	NM_005994	NM_005994	NM_005994	Hs.531085	6909	ENST00000477081	THC2462208	GO:0000122(negative regulation of transcription from RNA polymerase II promoter)|GO:0000978(RNA polymerase II core promoter proximal region sequence-specific DNA binding)|GO:0001078(RNA polymerase II core promoter proximal region sequence-specific DNA binding transcription factor activity involved in negative regulation of transcription)|GO:0003148(outflow tract septum morphogenesis)|GO:0003151(o…	chr17:59486256-59486315	hs|17q23.2
A_19_P00801490			80.0759	210.342	P	P	2.72926	2.62679	ENST00000567197		AF086310	Hs.103159		ENST00000567197	THC2626373		chr4:76007252-76007193	hs|4q13.3
A_33_P3211473	XPO7	Homo sapiens exportin 7 (XPO7), mRNA [NM_015024]	3490.68	8176.97	P	P	2.72582	2.34251	NM_015024	NM_015024	NM_015024	Hs.172685	23039	ENST00000252512	THC2667796	GO:0005049(nuclear export signal receptor activity)|GO:0005634(nucleus)|GO:0005643(nuclear pore)|GO:0005737(cytoplasm)|GO:0006611(protein export from nucleus)|GO:0008536(Ran GTPase binding)|GO:0051028(mRNA transport)	chr8:21864036-21864095	hs|8p21.3
A_22_P00006112	NR2F1-AS1	Homo sapiens NR2F1 antisense RNA 1 (NR2F1-AS1), transcript variant 1, long non-coding RNA [NR_109825]	27.7202	118.038	P	P	2.72571	4.25819	NR_109825	NR_109825	NR_109825	Hs.457407	441094		THC2522186		chr5:92747054-92746995	hs|5q15
A_23_P52939	SLC43A1	Homo sapiens solute carrier family 43 (amino acid system L transporter), member 1 (SLC43A1), transcript variant 1, mRNA [NM_003627]	373.131	860.839	P	P	2.71816	2.30707	NM_003627	NM_003627	NM_003627	Hs.591952	8501	ENST00000528450	THC2464726	GO:0005886(plasma membrane)|GO:0005887(integral to plasma membrane)|GO:0006811(ion transport)|GO:0006865(amino acid transport)|GO:0015175(neutral amino acid transmembrane transporter activity)|GO:0015179(L-amino acid transmembrane transporter activity)|GO:0015804(neutral amino acid transport)|GO:0055085(transmembrane transport)	chr11:57252360-57252301	hs|11q12.1
A_33_P3411097	GRID2IP	Homo sapiens glutamate receptor, ionotropic, delta 2 (Grid2) interacting protein (GRID2IP), mRNA [NM_001145118]	13.8464	58.6128	A	P	2.71444	4.23308	NM_001145118	NM_001145118	NM_001145118	Hs.512174	392862		THC2663212	GO:0030054(cell junction)|GO:0043197(dendritic spine)|GO:0045211(postsynaptic membrane)|GO:0060292(long term synaptic depression)	chr7:6541472-6541413	hs|7p22.1
A_24_P219785	CALM3	Homo sapiens calmodulin 3 (phosphorylase kinase, delta) (CALM3), mRNA [NM_005184]	687.461	1583.48	P	P	2.71294	2.30338	NM_005184	NM_005184	NM_005184	Hs.515487	808	ENST00000595072	THC2543070	GO:0000922(spindle pole)|GO:0001975(response to amphetamine)|GO:0002027(regulation of heart rate)|GO:0002576(platelet degranulation)|GO:0005509(calcium ion binding)|GO:0005513(detection of calcium ion)|GO:0005515(protein binding)|GO:0005576(extracellular region)|GO:0005634(nucleus)|GO:0005654(nucleoplasm)|GO:0005737(cytoplasm)|GO:0005813(centrosome)|GO:0005829(cytosol)|GO:0005876(spindle microtub…	chr19:47111489-47111548	hs|19q13.32
A_33_P3376971	CHAC1	Homo sapiens ChaC glutathione-specific gamma-glutamylcyclotransferase 1 (CHAC1), transcript variant 1, mRNA [NM_024111]	2036.88	4226.99	P	P	2.71159	2.07523	NM_024111	NM_024111	NM_024111	Hs.155569	79094	ENST00000617961	THC2463664	GO:0005112(Notch binding)|GO:0005515(protein binding)|GO:0005802(trans-Golgi network)|GO:0005829(cytosol)|GO:0006986(response to unfolded protein)|GO:0007219(Notch signaling pathway)|GO:0008152(metabolic process)|GO:0010955(negative regulation of protein processing)|GO:0016746(transferase activity, transferring acyl groups)|GO:0022008(neurogenesis)|GO:0045746(negative regulation of Notch signalin…	chr15:41248631-41248690	hs|15q15.1
A_19_P00317180	PVT1	Homo sapiens Pvt1 oncogene (non-protein coding) (PVT1), long non-coding RNA [NR_003367]	29.146	122.501	P	P	2.70087	4.20303	NR_003367	NR_003367	NR_003367	Hs.133107	5820	ENST00000613916	THC2538215		chr8:129108781-129108840	hs|8q24.21
A_23_P76823	ADSSL1	Homo sapiens adenylosuccinate synthase like 1 (ADSSL1), transcript variant 1, mRNA [NM_199165]	154.255	400.958	P	P	2.69962	2.59932	NM_199165	NM_199165	NM_199165	Hs.592327	122622	ENST00000557582	THC2785883	GO:0000287(magnesium ion binding)|GO:0002376(immune system process)|GO:0003924(GTPase activity)|GO:0004019(adenylosuccinate synthase activity)|GO:0005525(GTP binding)|GO:0005737(cytoplasm)|GO:0005829(cytosol)|GO:0006144(purine base metabolic process)|GO:0006167(AMP biosynthetic process)|GO:0006184(GTP catabolic process)|GO:0006531(aspartate metabolic process)|GO:0006541(glutamine metabolic proces…	chr14:105213294-105213353	hs|14q32.33
A_23_P24469	CSRP3	Homo sapiens cysteine and glycine-rich protein 3 (cardiac LIM protein) (CSRP3), mRNA [NM_003476]	3.7854	49.4502	A	P	2.69806	13.0634	NM_003476	NM_003476	NM_003476	Hs.83577	8048	ENST00000533783	THC2462781	GO:0002026(regulation of the force of heart contraction)|GO:0003300(cardiac muscle hypertrophy)|GO:0005515(protein binding)|GO:0005634(nucleus)|GO:0005856(cytoskeleton)|GO:0006874(cellular calcium ion homeostasis)|GO:0007519(skeletal muscle tissue development)|GO:0008270(zinc ion binding)|GO:0008307(structural constituent of muscle)|GO:0030018(Z disc)|GO:0031433(telethonin binding)|GO:0033365(pro…	chr11:19204109-19204050	hs|11p15.1
A_23_P59358	CEP57L1	Homo sapiens centrosomal protein 57kDa-like 1 (CEP57L1), transcript variant 2, mRNA [NM_173830]	115.206	299.046	P	P	2.69576	2.59575	NM_173830	NM_173830	NM_173830	Hs.632616	285753	ENST00000524064	THC2512423	GO:0003674(molecular_function)|GO:0005575(cellular_component)|GO:0005737(cytoplasm)|GO:0005815(microtubule organizing center)|GO:0005874(microtubule)|GO:0008017(microtubule binding)|GO:0008150(biological_process)|GO:0034453(microtubule anchoring)|GO:0042802(identical protein binding)|GO:0043015(gamma-tubulin binding)	chr6:109471404-109475056	hs|6q21
A_33_P3362812			5410.96	12542.9	P	P	2.69211	2.31806	ENST00000416186					ENST00000416186			chr2:176049213-176049272	hs|2q31.1
A_33_P3342430		activating transcription factor 4 pseudogene 1 [Source:HGNC Symbol;Acc:HGNC:789] [ENST00000443279]	6743.11	15605.7	P	P	2.68691	2.31431	ENST00000443279					ENST00000443279			chrX:153810202-153810261	hs|Xq28
A_24_P58187		heterogeneous nuclear ribonucleoprotein A1 pseudogene 60 [Source:HGNC Symbol;Acc:HGNC:48790] [ENST00000526810]	6.86985	88.6869	A	P	2.68558	12.9096	ENST00000526810					ENST00000526810			chr11:110659013-110658954	hs|11q23.1
A_23_P77459	NAE1	Homo sapiens NEDD8 activating enzyme E1 subunit 1 (NAE1), transcript variant 2, mRNA [NM_001018159]	2380.42	4902.05	P	P	2.6832	2.05932	NM_001018159	NM_001018159	NM_001018159	Hs.460978	8883	ENST00000563221	THC2534842	GO:0005515(protein binding)|GO:0005634(nucleus)|GO:0005737(cytoplasm)|GO:0005829(cytosol)|GO:0005886(plasma membrane)|GO:0007165(signal transduction)|GO:0019781(NEDD8 activating enzyme activity)|GO:0031625(ubiquitin protein ligase binding)|GO:0033314(mitotic cell cycle DNA replication checkpoint)|GO:0042981(regulation of apoptotic process)|GO:0043523(regulation of neuron apoptotic process)|GO:004…	chr16:66836909-66836850	hs|16q22.1
A_33_P3330546	ZNF746	Homo sapiens zinc finger protein 746 (ZNF746), transcript variant 2, mRNA [NM_152557]	6.12854	78.9274	A	P	2.68305	12.8787	NM_152557	NM_152557	NM_152557	Hs.24643	155061	ENST00000513792	THC2566117	GO:0000122(negative regulation of transcription from RNA polymerase II promoter)|GO:0000978(RNA polymerase II core promoter proximal region sequence-specific DNA binding)|GO:0001078(RNA polymerase II core promoter proximal region sequence-specific DNA binding transcription factor activity involved in negative regulation of transcription)|GO:0003700(sequence-specific DNA binding transcription fact…	chr7:149191520-149191461	hs|7q36.1
A_23_P104318	DDIT4	Homo sapiens DNA-damage-inducible transcript 4 (DDIT4), mRNA [NM_019058]	2015.51	4146.3	P	P	2.67939	2.0572	NM_019058	NM_019058	NM_019058	Hs.744875	54541	ENST00000307365	THC2591713	GO:0001666(response to hypoxia)|GO:0001764(neuron migration)|GO:0005622(intracellular)|GO:0005737(cytoplasm)|GO:0005739(mitochondrion)|GO:0005829(cytosol)|GO:0007420(brain development)|GO:0008283(cell proliferation)|GO:0010801(negative regulation of peptidyl-threonine phosphorylation)|GO:0030182(neuron differentiation)|GO:0032007(negative regulation of TOR signaling cascade)|GO:0033137(negative r…	chr10:74035363-74035422	hs|10q22.1
A_21_P0013921		oligosaccharyltransferase complex subunit pseudogene 2 [Source:HGNC Symbol;Acc:HGNC:42864] [ENST00000437956]	393.228	894.31	P	P	2.67146	2.27428	ENST00000437956	XM_001722136	XM_001722136			ENST00000437956			chr1:27312731-27312672	hs|1p36.11
A_23_P159775	GABRE	Homo sapiens gamma-aminobutyric acid (GABA) A receptor, epsilon (GABRE), mRNA [NM_004961]	7.87646	100.288	A	P	2.67103	12.7326	NM_004961	NM_004961	NM_004961	Hs.22785	2564	ENST00000486255	THC2494938	GO:0004890(GABA-A receptor activity)|GO:0005230(extracellular ligand-gated ion channel activity)|GO:0005254(chloride channel activity)|GO:0005887(integral to plasma membrane)|GO:0006810(transport)|GO:0007214(gamma-aminobutyric acid signaling pathway)|GO:0030054(cell junction)|GO:0034707(chloride channel complex)|GO:0045211(postsynaptic membrane)	chrX:151121679-151121620	hs|Xq28
A_23_P76538	TESC	Homo sapiens tescalcin (TESC), transcript variant 1, mRNA [NM_017899]	5982.06	13769.6	P	P	2.66952	2.30181	NM_017899	NM_017899	NM_017899	Hs.525709	54997	ENST00000541210	THC2705372	GO:0000287(magnesium ion binding)|GO:0001726(ruffle)|GO:0004860(protein kinase inhibitor activity)|GO:0005509(calcium ion binding)|GO:0005515(protein binding)|GO:0005634(nucleus)|GO:0005654(nucleoplasm)|GO:0005737(cytoplasm)|GO:0005886(plasma membrane)|GO:0006469(negative regulation of protein kinase activity)|GO:0008285(negative regulation of cell proliferation)|GO:0008584(male gonad development…	chr12:117476821-117476762	hs|12q24.22
A_24_P369232	CCDC3	Homo sapiens coiled-coil domain containing 3 (CCDC3), transcript variant 1, mRNA [NM_031455]	1470.35	3012.74	P	P	2.66466	2.04899	NM_031455	NM_031455	NM_031455	Hs.498720	83643	ENST00000378825	THC2601402	GO:0005576(extracellular region)|GO:0005783(endoplasmic reticulum)	chr10:12938688-12938629	hs|10p13
A_23_P156284	DBN1	Homo sapiens drebrin 1 (DBN1), transcript variant 2, mRNA [NM_080881]	348.232	789.832	P	P	2.66262	2.26812	NM_080881	NM_080881	NM_080881	Hs.130316	1627	ENST00000472831	THC2614883	GO:0003779(actin binding)|GO:0005515(protein binding)|GO:0005522(profilin binding)|GO:0005737(cytoplasm)|GO:0005886(plasma membrane)|GO:0005921(gap junction)|GO:0005938(cell cortex)|GO:0007015(actin filament organization)|GO:0010643(cell communication by chemical coupling)|GO:0010644(cell communication by electrical coupling)|GO:0015629(actin cytoskeleton)|GO:0030425(dendrite)|GO:0032507(maintena…	chr5:176884027-176883968	hs|5q35.3
A_23_P140748	NDRG4	Homo sapiens NDRG family member 4 (NDRG4), transcript variant 3, mRNA [NM_022910]	28.2884	116.522	P	P	2.66241	4.11907	NM_022910	NM_022910	NM_022910	Hs.322430	65009	ENST00000563799	THC2514225	GO:0001947(heart looping)|GO:0003674(molecular_function)|GO:0005737(cytoplasm)|GO:0005739(mitochondrion)|GO:0005789(endoplasmic reticulum membrane)|GO:0005829(cytosol)|GO:0006950(response to stress)|GO:0010642(negative regulation of platelet-derived growth factor receptor signaling pathway)|GO:0010976(positive regulation of neuron projection development)|GO:0014912(negative regulation of smooth m…	chr16:58547109-58547168	hs|16q21
A_33_P3213432	ARMC10	Homo sapiens armadillo repeat containing 10 (ARMC10), transcript variant A, mRNA [NM_031905]	1172.16	2399.92	P	P	2.66185	2.04743	NM_031905	NM_031905	NM_031905	Hs.287412	83787	ENST00000313754	THC2618566	GO:0005739(mitochondrion)|GO:0005789(endoplasmic reticulum membrane)|GO:0016021(integral to membrane)|GO:0040008(regulation of growth)	chr7:102738941-102739000	hs|7q22.1
A_24_P882914	CACUL1	Homo sapiens CDK2-associated, cullin domain 1 (CACUL1), mRNA [NM_153810]	96.8585	247.518	P	P	2.65165	2.55546	NM_153810	NM_153810	NM_153810	Hs.420024	143384	ENST00000369151	THC2492627	GO:0000082(G1/S transition of mitotic cell cycle)|GO:0005515(protein binding)|GO:0006511(ubiquitin-dependent protein catabolic process)|GO:0008284(positive regulation of cell proliferation)|GO:0019901(protein kinase binding)|GO:0031461(cullin-RING ubiquitin ligase complex)|GO:0031625(ubiquitin protein ligase binding)|GO:0045860(positive regulation of protein kinase activity)	chr10:120441541-120441482	hs|10q26.11
A_33_P3352980			146.069	373.097	P	P	2.65031	2.55425	THC2479978						THC2479978		chr1:015040135-015040194	hs|1p36.21
A_22_P00001877	LOC102724786	PREDICTED: Homo sapiens uncharacterized LOC102724786 (LOC102724786), ncRNA [XR_425272]	6.91802	85.911	A	P	2.6447	12.4184	XR_425272	XR_425272	XR_425272	Hs.733637	102724786		THC2753734		chr21:41097949-41098008	hs|21q22.2
A_23_P141863	ZNF544	Homo sapiens zinc finger protein 544 (ZNF544), mRNA [NM_014480]	109.704	279.284	P	P	2.64098	2.54581	NM_014480	NM_014480	NM_014480	Hs.438994	27300	ENST00000596652	THC2464356	GO:0003677(DNA binding)|GO:0003700(sequence-specific DNA binding transcription factor activity)|GO:0005634(nucleus)|GO:0006351(transcription, DNA-dependent)|GO:0006355(regulation of transcription, DNA-dependent)|GO:0046872(metal ion binding)	chr19:58774199-58774259	hs|19q13.43
A_33_P3289236	HPR	Homo sapiens haptoglobin-related protein (HPR), mRNA [NM_020995]	5.14755	63.4107	A	P	2.6362	12.3186	NM_020995	NM_020995	NM_020995	Hs.655361	3250	ENST00000356967	THC2558421	GO:0003824(catalytic activity)|GO:0005576(extracellular region)|GO:0006898(receptor-mediated endocytosis)|GO:0008152(metabolic process)|GO:0030492(hemoglobin binding)|GO:0034366(spherical high-density lipoprotein particle)|GO:0070062(extracellular vesicular exosome)|GO:0072562(blood microparticle)	chr16:72110884-72110943	hs|16q22.2
A_33_P3224307	SCARNA12	Homo sapiens small Cajal body-specific RNA 12 (SCARNA12), guide RNA [NR_003010]	426.222	957.762	P	P	2.63224	2.2471	NR_003010	NR_003010	NR_003010	Hs.689636	677777	ENST00000537646	THC2567099		chr12:7076683-7076624	hs|12p13.31
A_21_P0000277	SNORD37	Homo sapiens small nucleolar RNA, C/D box 37 (SNORD37), small nucleolar RNA [NR_002602]	23.9732	96.7697	P	P	2.62386	4.03657	NR_002602	NR_002602	NR_002602		26812				chr19:3982564-3982505	hs|19p13.3
A_23_P257609	RPL29	Homo sapiens ribosomal protein L29 (RPL29), mRNA [NM_000992]	7377.79	16720	P	P	2.61952	2.26626	NM_000992	NM_000992	NM_000992	Hs.425125	6159	ENST00000443998	THC2586740	GO:0000184(nuclear-transcribed mRNA catabolic process, nonsense-mediated decay)|GO:0003723(RNA binding)|GO:0003735(structural constituent of ribosome)|GO:0005829(cytosol)|GO:0006412(translation)|GO:0006413(translational initiation)|GO:0006414(translational elongation)|GO:0006415(translational termination)|GO:0006614(SRP-dependent cotranslational protein targeting to membrane)|GO:0007566(embryo im…	chr3:52028113-52028054	hs|3p21.2
A_24_P67027	CLK2	Homo sapiens CDC-like kinase 2 (CLK2), transcript variant 1, mRNA [NM_001294338]	71.3999	180.162	P	P	2.61592	2.52329	NM_001294338	NM_001294338	NM_001294338	Hs.73986	1196	ENST00000416636	THC2710916	GO:0004674(protein serine/threonine kinase activity)|GO:0004712(protein serine/threonine/tyrosine kinase activity)|GO:0004713(protein tyrosine kinase activity)|GO:0005515(protein binding)|GO:0005524(ATP binding)|GO:0005634(nucleus)|GO:0005654(nucleoplasm)|GO:0006468(protein phosphorylation)|GO:0010212(response to ionizing radiation)|GO:0016607(nuclear speck)|GO:0018108(peptidyl-tyrosine phosphory…	chr1:155235718-155235659	hs|1q22
A_23_P50517	ZNF541	Homo sapiens zinc finger protein 541 (ZNF541), mRNA [NM_001277075]	3.42833	41.2899	A	P	2.61241	12.0437	NM_001277075	NM_001277075	NM_001277075	Hs.14161	84215	ENST00000314121	THC2480129	GO:0003677(DNA binding)|GO:0003682(chromatin binding)|GO:0005634(nucleus)|GO:0006351(transcription, DNA-dependent)|GO:0006355(regulation of transcription, DNA-dependent)|GO:0007275(multicellular organismal development)|GO:0007283(spermatogenesis)|GO:0030154(cell differentiation)|GO:0046872(metal ion binding)	chr19:48024050-48023991	hs|19q13.33
A_23_P57941	RBM6	Homo sapiens RNA binding motif protein 6 (RBM6), transcript variant 1, mRNA [NM_005777]	138.494	348.521	P	P	2.60835	2.51651	NM_005777	NM_005777	NM_005777	Hs.696735	10180	ENST00000454079	THC2785726	GO:0000166(nucleotide binding)|GO:0003677(DNA binding)|GO:0003723(RNA binding)|GO:0005634(nucleus)|GO:0006396(RNA processing)	chr3:50106147-50107896	hs|3p21.31
A_23_P401547	PVRL3	Homo sapiens poliovirus receptor-related 3 (PVRL3), transcript variant 1, mRNA [NM_015480]	6.59221	79.0644	A	P	2.60802	11.9936	NM_015480	NM_015480	NM_015480	Hs.293917	25945	ENST00000319792	THC2475492	GO:0002089(lens morphogenesis in camera-type eye)|GO:0005515(protein binding)|GO:0005886(plasma membrane)|GO:0005913(cell-cell adherens junction)|GO:0007156(homophilic cell adhesion)|GO:0009566(fertilization)|GO:0016021(integral to membrane)|GO:0016337(cell-cell adhesion)|GO:0034329(cell junction assembly)|GO:0034332(adherens junction organization)|GO:0042803(protein homodimerization activity)|GO…	chr3:110852740-110852799	hs|3q13.13
A_33_P3383866	TREX1	Homo sapiens three prime repair exonuclease 1 (TREX1), transcript variant 1, mRNA [NM_016381]	385.702	860.132	P	P	2.60739	2.23004	NM_016381	NM_016381	NM_016381	Hs.707026	11277	ENST00000444177	THC2463286	GO:0000738(DNA catabolic process, exonucleolytic)|GO:0003690(double-stranded DNA binding)|GO:0003697(single-stranded DNA binding)|GO:0005634(nucleus)|GO:0005635(nuclear envelope)|GO:0005730(nucleolus)|GO:0005789(endoplasmic reticulum membrane)|GO:0005829(cytosol)|GO:0006259(DNA metabolic process)|GO:0006260(DNA replication)|GO:0006281(DNA repair)|GO:0006298(mismatch repair)|GO:0006310(DNA recombi…	chr3:48508975-48509034	hs|3p21.31
A_33_P3393175	CAPN7	Homo sapiens calpain 7 (CAPN7), mRNA [NM_014296]	47.4895	189.888	P	P	2.60581	3.99853	NM_014296	NM_014296	NM_014296	Hs.595234	23473	ENST00000253693	THC2461497	GO:0004175(endopeptidase activity)|GO:0004198(calcium-dependent cysteine-type endopeptidase activity)|GO:0005515(protein binding)|GO:0005654(nucleoplasm)|GO:0005737(cytoplasm)|GO:0010634(positive regulation of epithelial cell migration)|GO:0070062(extracellular vesicular exosome)|GO:0097264(self proteolysis)	chr3:15294322-15294381	hs|3p25.1
A_33_P3300395	APITD1	Homo sapiens apoptosis-inducing, TAF9-like domain 1 (APITD1), transcript variant A, mRNA [NM_199294]	574.037	1276.6	P	P	2.59838	2.22389	NM_199294	NM_199294	NM_199294	Hs.412311	378708	ENST00000309048	THC2480218	GO:0000278(mitotic cell cycle)|GO:0000712(resolution of meiotic recombination intermediates)|GO:0000777(condensed chromosome kinetochore)|GO:0003677(DNA binding)|GO:0003682(chromatin binding)|GO:0003690(double-stranded DNA binding)|GO:0005515(protein binding)|GO:0005654(nucleoplasm)|GO:0005829(cytosol)|GO:0006281(DNA repair)|GO:0006334(nucleosome assembly)|GO:0006974(response to DNA damage stimul…	chr1:10502671-10502730	hs|1p36.22
A_33_P3298111	SPATA13	spermatogenesis associated 13 [Source:HGNC Symbol;Acc:HGNC:23222] [ENST00000466831]	16.3197	64.9713	A	P	2.59752	3.98117	ENST00000466831		AK092754	Hs.595391	221178	ENST00000466831	THC2477639	GO:0005085(guanyl-nucleotide exchange factor activity)|GO:0005515(protein binding)|GO:0005654(nucleoplasm)|GO:0005737(cytoplasm)|GO:0016477(cell migration)|GO:0030027(lamellipodium)|GO:0030032(lamellipodium assembly)|GO:0030175(filopodium)|GO:0030334(regulation of cell migration)|GO:0030676(Rac guanyl-nucleotide exchange factor activity)|GO:0032587(ruffle membrane)|GO:0032855(positive regulation …	chr13:24798862-24798921	hs|13q12.12
A_33_P3261869	NPM2	Homo sapiens nucleophosmin/nucleoplasmin 2 (NPM2), transcript variant 2, mRNA [NM_001286680]	24.7818	98.3734	P	P	2.59197	3.96958	NM_001286680	NM_001286680	NM_001286680	Hs.131055	10361	ENST00000397940	NP800281	GO:0000789(cytoplasmic chromatin)|GO:0000790(nuclear chromatin)|GO:0003676(nucleic acid binding)|GO:0003682(chromatin binding)|GO:0005634(nucleus)|GO:0006338(chromatin remodeling)|GO:0007096(regulation of exit from mitosis)|GO:0007338(single fertilization)|GO:0009790(embryo development)|GO:0009994(oocyte differentiation)|GO:0019899(enzyme binding)|GO:0042393(histone binding)|GO:0043085(positive r…	chr8:21894337-21894396	hs|8p21.3
A_23_P20494	NDRG1	Homo sapiens N-myc downstream regulated 1 (NDRG1), transcript variant 2, mRNA [NM_006096]	1912.8	3841.18	P	P	2.59039	2.00814	NM_006096	NM_006096	NM_006096	Hs.372914	10397	ENST00000519278	THC2508926	GO:0005515(protein binding)|GO:0005634(nucleus)|GO:0005737(cytoplasm)|GO:0005813(centrosome)|GO:0005829(cytosol)|GO:0005874(microtubule)|GO:0005886(plasma membrane)|GO:0005913(cell-cell adherens junction)|GO:0008017(microtubule binding)|GO:0010038(response to metal ion)|GO:0015630(microtubule cytoskeleton)|GO:0017137(Rab GTPase binding)|GO:0030330(DNA damage response, signal transduction by p53 c…	chr8:134249778-134249719	hs|8q24.22
A_33_P3325978		AY247741 TRB2 protein {Bos taurus} (exp=-1; wgp=0; cg=0), partial (55%) [THC2607344]	22.4559	89.05	P	P	2.59003	3.96556	THC2626681						THC2626681		chr2:012864859-012864918	hs|2p24.3
A_24_P320545	PTK7	Homo sapiens protein tyrosine kinase 7 (PTK7), transcript variant PTK7-1, mRNA [NM_002821]	17.9097	70.9299	A	P	2.58756	3.96042	NM_002821	NM_002821	NM_002821	Hs.90572	5754	ENST00000345201	NP1150073	GO:0001736(establishment of planar polarity)|GO:0001843(neural tube closure)|GO:0003401(axis elongation)|GO:0004713(protein tyrosine kinase activity)|GO:0005515(protein binding)|GO:0005524(ATP binding)|GO:0005887(integral to plasma membrane)|GO:0005911(cell-cell junction)|GO:0005925(focal adhesion)|GO:0007155(cell adhesion)|GO:0007165(signal transduction)|GO:0010976(positive regulation of neuron …	chr6:43128858-43128917	hs|6p21.1
A_23_P8961	IL7	Homo sapiens interleukin 7 (IL7), transcript variant 1, mRNA [NM_000880]	6.36621	74.8294	A	P	2.58676	11.7542	NM_000880	NM_000880	NM_000880	Hs.591873	3574	ENST00000518982	THC2476035	GO:0002360(T cell lineage commitment)|GO:0005125(cytokine activity)|GO:0005139(interleukin-7 receptor binding)|GO:0005515(protein binding)|GO:0005576(extracellular region)|GO:0005615(extracellular space)|GO:0006959(humoral immune response)|GO:0007267(cell-cell signaling)|GO:0008083(growth factor activity)|GO:0008284(positive regulation of cell proliferation)|GO:0009887(organ morphogenesis)|GO:001…	chr8:79645431-79645372	hs|8q21.12
A_23_P134237	RARRES2	Homo sapiens retinoic acid receptor responder (tazarotene induced) 2 (RARRES2), mRNA [NM_002889]	446.271	988.841	P	P	2.58646	2.21578	NM_002889	NM_002889	NM_002889	Hs.647064	5919	ENST00000482669	THC2711667	GO:0001523(retinoid metabolic process)|GO:0001701(in utero embryonic development)|GO:0001934(positive regulation of protein phosphorylation)|GO:0005102(receptor binding)|GO:0005515(protein binding)|GO:0005576(extracellular region)|GO:0006935(chemotaxis)|GO:0006954(inflammatory response)|GO:0010759(positive regulation of macrophage chemotaxis)|GO:0031012(extracellular matrix)|GO:0045600(positive r…	chr7:150037260-150037201	hs|7q36.1
A_23_P9056	RB1CC1	Homo sapiens RB1-inducible coiled-coil 1 (RB1CC1), transcript variant 1, mRNA [NM_014781]	594.21	1314.29	P	P	2.58064	2.21183	NM_014781	NM_014781	NM_014781	Hs.196102	9821	ENST00000435644	THC2468087	GO:0000045(autophagic vacuole assembly)|GO:0001889(liver development)|GO:0001934(positive regulation of protein phosphorylation)|GO:0005515(protein binding)|GO:0005737(cytoplasm)|GO:0005829(cytosol)|GO:0006351(transcription, DNA-dependent)|GO:0006355(regulation of transcription, DNA-dependent)|GO:0007049(cell cycle)|GO:0007254(JNK cascade)|GO:0007507(heart development)|GO:0010506(regulation of au…	chr8:53536078-53536019	hs|8q11.23
A_23_P110253	KIT	Homo sapiens v-kit Hardy-Zuckerman 4 feline sarcoma viral oncogene homolog (KIT), transcript variant 1, mRNA [NM_000222]	1725.26	3455.12	P	P	2.58033	2.00267	NM_000222	NM_000222	NM_000222	Hs.479754	3815	ENST00000288135	THC2462857	GO:0000187(activation of MAPK activity)|GO:0001541(ovarian follicle development)|GO:0001669(acrosomal vesicle)|GO:0002020(protease binding)|GO:0002318(myeloid progenitor cell differentiation)|GO:0002320(lymphoid progenitor cell differentiation)|GO:0002327(immature B cell differentiation)|GO:0002371(dendritic cell cytokine production)|GO:0002551(mast cell chemotaxis)|GO:0004713(protein tyrosine ki…	chr4:55606511-55606570	hs|4q12
A_33_P3275674			7.8069	90.5132	A	P	2.57231	11.594	ENST00000523153					ENST00000523153			chr8:54886106-54886165	hs|8q11.23
A_33_P3233871	F12	Homo sapiens coagulation factor XII (Hageman factor) (F12), mRNA [NM_000505]	1926.16	3843.48	P	P	2.56694	1.99541	NM_000505	NM_000505	NM_000505	Hs.1321	2161	ENST00000253496	THC2473799	GO:0002353(plasma kallikrein-kinin cascade)|GO:0002542(Factor XII activation)|GO:0004252(serine-type endopeptidase activity)|GO:0005515(protein binding)|GO:0005576(extracellular region)|GO:0005615(extracellular space)|GO:0005886(plasma membrane)|GO:0006508(proteolysis)|GO:0007596(blood coagulation)|GO:0007597(blood coagulation, intrinsic pathway)|GO:0010756(positive regulation of plasminogen acti…	chr5:176829201-176829142	hs|5q35.3
A_22_P00024157	LOC102724352	PREDICTED: Homo sapiens uncharacterized LOC102724352 (LOC102724352), ncRNA [XR_424996]	5.1354	58.4457	A	P	2.55276	11.3809	XR_424996	XR_424996	XR_424996		102724352		THC2626456		chr19:55688810-55688869	hs|19q13.42
A_22_P00005313	lnc-DNAJC8-1	aj37c10.s1 Soares_testis_NHT Homo sapiens cDNA clone 1392498 3', mRNA sequence [AA833682]	14.5574	56.467	A	P	2.54793	3.87891	lnc-DNAJC8-1:1			Hs.604600					chr1:28573296-28573237	hs|1p35.3
A_33_P3220470	SMAD6	Homo sapiens SMAD family member 6 (SMAD6), transcript variant 1, mRNA [NM_005585]	97.334	239.673	P	P	2.54703	2.46238	NM_005585	NM_005585	NM_005585	Hs.153863	4091	ENST00000288840		GO:0000978(RNA polymerase II core promoter proximal region sequence-specific DNA binding)|GO:0001657(ureteric bud development)|GO:0003682(chromatin binding)|GO:0003700(sequence-specific DNA binding transcription factor activity)|GO:0005515(protein binding)|GO:0005634(nucleus)|GO:0005667(transcription factor complex)|GO:0005737(cytoplasm)|GO:0005829(cytosol)|GO:0006351(transcription, DNA-dependent…	chr15:67074263-67074322	hs|15q22.31
A_23_P96209	REEP4	Homo sapiens receptor accessory protein 4 (REEP4), mRNA [NM_025232]	1299.5	2578.31	P	P	2.54593	1.98407	NM_025232	NM_025232	NM_025232	Hs.289063	80346	ENST00000306306	NP674010	GO:0005783(endoplasmic reticulum)|GO:0005789(endoplasmic reticulum membrane)|GO:0005874(microtubule)|GO:0006998(nuclear envelope organization)|GO:0007067(mitosis)|GO:0007084(mitotic nuclear envelope reassembly)|GO:0008017(microtubule binding)|GO:0016021(integral to membrane)|GO:0051301(cell division)	chr8:21995837-21995778	hs|8p21.3
A_23_P166333	UFD1L	Homo sapiens ubiquitin fusion degradation 1 like (yeast) (UFD1L), transcript variant 1, mRNA [NM_005659]	1601.51	3176.61	P	P	2.54489	1.98351	NM_005659	NM_005659	NM_005659	Hs.474213	7353	ENST00000263202	THC2570079	GO:0001501(skeletal system development)|GO:0004843(ubiquitin-specific protease activity)|GO:0005102(receptor binding)|GO:0005515(protein binding)|GO:0005634(nucleus)|GO:0005829(cytosol)|GO:0006511(ubiquitin-dependent protein catabolic process)|GO:0032403(protein complex binding)|GO:0043161(proteasomal ubiquitin-dependent protein catabolic process)	chr22:19442346-19442287	hs|22q11.21
A_19_P00807053	LOC100506411	PREDICTED: Homo sapiens uncharacterized LOC100506411 (LOC100506411), transcript variant X2, ncRNA [XR_245779]	202.448	497.988	P	P	2.54412	2.45983	ENST00000554032	XR_245779	XR_245779	Hs.200260	100506411	ENST00000554032	THC2562982		chr14:71281913-71281972	hs|14q24.2
A_23_P433218	OR7E91P	Homo sapiens olfactory receptor, family 7, subfamily E, member 91 pseudogene (OR7E91P), non-coding RNA [NR_002185]	14.6295	56.5491	A	P	2.54128	3.86541	NR_002185	NR_002185	NR_002185	Hs.327033	79315	ENST00000400027	NP511110		chr2:71256464-71256523	hs|2p13.3
A_23_P255126	GAB3	Homo sapiens GRB2-associated binding protein 3 (GAB3), transcript variant 2, mRNA [NM_080612]	4.01779	44.9662	A	P	2.5351	11.1918	NM_080612	NM_080612	NM_080612	Hs.496982	139716	ENST00000369575	THC2606249	GO:0030225(macrophage differentiation)	chrX:153904051-153903992	hs|Xq28
A_22_P00000129	RIMKLB	Homo sapiens ribosomal modification protein rimK-like family member B (RIMKLB), transcript variant 3, non-coding RNA [NR_123740]	27.3305	105.279	P	P	2.5347	3.85207	NR_123740	NR_123740	NR_123740	Hs.504670	57494	ENST00000619374	THC2516273	GO:0005524(ATP binding)|GO:0005737(cytoplasm)|GO:0006464(cellular protein modification process)|GO:0046872(metal ion binding)|GO:0072590(N-acetyl-L-aspartate-L-glutamate ligase activity)|GO:0072591(citrate-L-glutamate ligase activity)	chr12:8935620-8935679	hs|12p13.31
A_23_P168576	POMZP3	Homo sapiens POM121 and ZP3 fusion (POMZP3), transcript variant 2, mRNA [NM_152992]	96.0785	235.357	P	P	2.53241	2.44964	NM_152992	NM_152992	NM_152992	Hs.488877	22932	ENST00000615241	THC2487398	GO:0003674(molecular_function)|GO:0005575(cellular_component)|GO:0008150(biological_process)	chr7:76239323-76239291	hs|7q11.23
A_23_P31721	E2F5	Homo sapiens E2F transcription factor 5, p130-binding (E2F5), transcript variant 1, mRNA [NM_001951]	182.69	446.757	P	P	2.52758	2.44544	NM_001951	NM_001951	NM_001951	Hs.445758	1875	ENST00000517476	THC2474849	GO:0000278(mitotic cell cycle)|GO:0003677(DNA binding)|GO:0003700(sequence-specific DNA binding transcription factor activity)|GO:0005515(protein binding)|GO:0005634(nucleus)|GO:0005654(nucleoplasm)|GO:0005667(transcription factor complex)|GO:0005730(nucleolus)|GO:0005737(cytoplasm)|GO:0006351(transcription, DNA-dependent)|GO:0006367(transcription initiation from RNA polymerase II promoter)|GO:00…	chr8:86126199-86126258	hs|8q21.2
A_23_P332908	ZFC3H1	Homo sapiens zinc finger, C3H1-type containing (ZFC3H1), mRNA [NM_144982]	211.397	516.655	P	P	2.52591	2.444	NM_144982	NM_144982	NM_144982	Hs.527874	196441	ENST00000548100	NP1079500	GO:0005515(protein binding)|GO:0005615(extracellular space)|GO:0005622(intracellular)|GO:0006396(RNA processing)|GO:0046872(metal ion binding)	chr12:72050740-72050681	hs|12q21.1
A_33_P3239185	SYT7	Homo sapiens synaptotagmin VII (SYT7), transcript variant 1, mRNA [NM_001252065]	384.251	835.316	P	P	2.52418	2.17388	NM_001252065	NM_001252065	NM_001252065	Hs.131188	9066	ENST00000263846	THC2558433	GO:0001778(plasma membrane repair)|GO:0005215(transporter activity)|GO:0005509(calcium ion binding)|GO:0005544(calcium-dependent phospholipid binding)|GO:0005764(lysosome)|GO:0005886(plasma membrane)|GO:0006887(exocytosis)|GO:0016021(integral to membrane)|GO:0030054(cell junction)|GO:0030672(synaptic vesicle membrane)|GO:0031045(dense core granule)|GO:0045956(positive regulation of calcium ion-de…	chr11:61282853-61282794	hs|11q12.2
A_22_P00008094			4.1908	46.2933	A	P	2.52132	11.0464	ENST00000559211					ENST00000559211			chr15:82047456-82047515	hs|15q25.2
A_23_P23639	MCOLN2	Homo sapiens mucolipin 2 (MCOLN2), mRNA [NM_153259]	164.924	402.21	P	P	2.51986	2.43876	NM_153259	NM_153259	NM_153259	Hs.591446	255231	ENST00000530971	NP499626	GO:0005886(plasma membrane)|GO:0016021(integral to membrane)|GO:0034220(ion transmembrane transport)|GO:0055085(transmembrane transport)|GO:0070588(calcium ion transmembrane transport)	chr1:85392254-85392195	hs|1p22.3
A_32_P10133	lnc-THNSL1-2	Homo sapiens cDNA FLJ11983 fis, clone HEMBB1001337. [AK022045]	451.474	979.683	P	P	2.51831	2.16997	lnc-THNSL1-2:1		AK022045	Hs.731140			THC2501301		chr10:24544857-24544916	hs|10p12.2
A_23_P417282	IGF1R	Homo sapiens insulin-like growth factor 1 receptor (IGF1R), transcript variant 1, mRNA [NM_000875]	174.666	425.062	P	P	2.51385	2.43356	NM_000875	NM_000875	NM_000875	Hs.643120	3480	ENST00000268035	THC2461723	GO:0001965(G-protein alpha-subunit binding)|GO:0004713(protein tyrosine kinase activity)|GO:0005010(insulin-like growth factor-activated receptor activity)|GO:0005158(insulin receptor binding)|GO:0005515(protein binding)|GO:0005520(insulin-like growth factor binding)|GO:0005524(ATP binding)|GO:0005886(plasma membrane)|GO:0005887(integral to plasma membrane)|GO:0005901(caveola)|GO:0006955(immune r…	chr15:99507366-99507425	hs|15q26.3
A_23_P146783	NEB	Homo sapiens nebulin (NEB), transcript variant 3, mRNA [NM_004543]	42.4111	161.449	P	P	2.51215	3.80677	NM_004543	NM_004543	NM_004543	Hs.588655	4703	ENST00000618972	THC2637995	GO:0003779(actin binding)|GO:0005515(protein binding)|GO:0005829(cytosol)|GO:0007517(muscle organ development)|GO:0007525(somatic muscle development)|GO:0008307(structural constituent of muscle)|GO:0015629(actin cytoskeleton)|GO:0030018(Z disc)|GO:0030049(muscle filament sliding)|GO:0030832(regulation of actin filament length)|GO:0070062(extracellular vesicular exosome)	chr2:152342251-152342192	hs|2q23.3
A_21_P0014306	CAPN15	calpain 15 [Source:HGNC Symbol;Acc:HGNC:11182] [ENST00000567216]	1860.54	3657.75	P	P	2.51211	1.96596	ENST00000567216	XM_006720935	XM_006720935	Hs.632219	6650	ENST00000567216	THC2606891	GO:0003700(sequence-specific DNA binding transcription factor activity)|GO:0004198(calcium-dependent cysteine-type endopeptidase activity)|GO:0005737(cytoplasm)|GO:0006355(regulation of transcription, DNA-dependent)|GO:0006508(proteolysis)|GO:0008233(peptidase activity)|GO:0008234(cysteine-type peptidase activity)|GO:0008270(zinc ion binding)	chr16:589802-589858	hs|16p13.3
A_23_P55990	NAPA	Homo sapiens N-ethylmaleimide-sensitive factor attachment protein, alpha (NAPA), transcript variant 1, mRNA [NM_003827]	276.218	597.843	P	P	2.50991	2.16439	NM_003827	NM_003827	NM_003827	Hs.730799	8775	ENST00000595826	THC2517541	GO:0005483(soluble NSF attachment protein activity)|GO:0005515(protein binding)|GO:0005774(vacuolar membrane)|GO:0005829(cytosol)|GO:0006886(intracellular protein transport)|GO:0006891(intra-Golgi vesicle-mediated transport)|GO:0006892(post-Golgi vesicle-mediated transport)|GO:0007420(brain development)|GO:0010807(regulation of synaptic vesicle priming)|GO:0016020(membrane)|GO:0019905(syntaxin bi…	chr19:47996279-47996220	hs|19q13.32
A_22_P00023038	JAG2	Homo sapiens jagged 2 (JAG2), transcript variant 2, mRNA [NM_145159]	308.408	667.024	P	P	2.50751	2.1628	NM_145159	NM_145159	NM_145159	Hs.433445	3714	ENST00000553051	THC2488860	GO:0001501(skeletal system development)|GO:0001701(in utero embryonic development)|GO:0003016(respiratory system process)|GO:0005112(Notch binding)|GO:0005509(calcium ion binding)|GO:0005515(protein binding)|GO:0005886(plasma membrane)|GO:0005887(integral to plasma membrane)|GO:0007049(cell cycle)|GO:0007219(Notch signaling pathway)|GO:0007220(Notch receptor processing)|GO:0007283(spermatogenesis…	chr14:105618590-105618531	hs|14q32.33
A_33_P3406661	TMEM63C	Homo sapiens transmembrane protein 63C (TMEM63C), mRNA [NM_020431]	111.51	270.682	P	P	2.50672	2.42742	NM_020431	NM_020431	NM_020431	Hs.22452	57156	ENST00000298351	THC2491734	GO:0005227(calcium activated cation channel activity)|GO:0006812(cation transport)|GO:0016021(integral to membrane)	chr14:77725778-77725837	hs|14q24.3
A_23_P87532	CAPRIN2	Homo sapiens caprin family member 2 (CAPRIN2), transcript variant 1, mRNA [NM_001002259]	129.366	313.126	P	P	2.49862	2.42046	NM_001002259	NM_001002259	NM_001002259	Hs.234355	65981	ENST00000395805	THC2462898	GO:0003723(RNA binding)|GO:0005102(receptor binding)|GO:0005515(protein binding)|GO:0005634(nucleus)|GO:0005654(nucleoplasm)|GO:0005737(cytoplasm)|GO:0005739(mitochondrion)|GO:0005813(centrosome)|GO:0017148(negative regulation of translation)|GO:0030308(negative regulation of cell growth)|GO:0032092(positive regulation of protein binding)|GO:0033138(positive regulation of peptidyl-serine phosphor…	chr12:30862819-30862760	hs|12p11.21
A_23_P259442	CPE	Homo sapiens carboxypeptidase E (CPE), mRNA [NM_001873]	107.791	260.861	P	P	2.49816	2.42006	NM_001873	NM_001873	NM_001873	Hs.75360	1363	ENST00000402744	THC2465477	GO:0003214(cardiac left ventricle morphogenesis)|GO:0004180(carboxypeptidase activity)|GO:0004181(metallocarboxypeptidase activity)|GO:0005634(nucleus)|GO:0005794(Golgi apparatus)|GO:0005886(plasma membrane)|GO:0006464(cellular protein modification process)|GO:0006508(proteolysis)|GO:0007218(neuropeptide signaling pathway)|GO:0008152(metabolic process)|GO:0008270(zinc ion binding)|GO:0030070(insu…	chr4:166419232-166419291	hs|4q32.3
A_23_P43726	NUP160	Homo sapiens nucleoporin 160kDa (NUP160), mRNA [NM_015231]	808.23	1740.92	P	P	2.49421	2.154	NM_015231	NM_015231	NM_015231	Hs.744107	23279	ENST00000378460	THC2564097	GO:0000278(mitotic cell cycle)|GO:0000776(kinetochore)|GO:0005487(nucleocytoplasmic transporter activity)|GO:0005515(protein binding)|GO:0005635(nuclear envelope)|GO:0005643(nuclear pore)|GO:0005829(cytosol)|GO:0005975(carbohydrate metabolic process)|GO:0006406(mRNA export from nucleus)|GO:0007077(mitotic nuclear envelope disassembly)|GO:0008645(hexose transport)|GO:0009405(pathogenesis)|GO:00104…	chr11:47800345-47800286	hs|11p11.2
A_21_P0001015			17.0507	64.192	A	P	2.49102	3.76478	ENST00000617309					ENST00000617309	THC2694823		chr1:145955044-145955103	hs|1q21.1
A_23_P40108	COL9A3	Homo sapiens collagen, type IX, alpha 3 (COL9A3), mRNA [NM_001853]	406.967	875.281	P	P	2.48928	2.15074	NM_001853	NM_001853	NM_001853	Hs.716639	1299	ENST00000466192	THC2607585	GO:0005576(extracellular region)|GO:0005578(proteinaceous extracellular matrix)|GO:0005594(collagen type IX)|GO:0005788(endoplasmic reticulum lumen)|GO:0007411(axon guidance)|GO:0008584(male gonad development)|GO:0008585(female gonad development)|GO:0022617(extracellular matrix disassembly)|GO:0030020(extracellular matrix structural constituent conferring tensile strength)|GO:0030198(extracellula…	chr20:61472271-61472330	hs|20q13.33
A_21_P0003018			6.16373	65.7947	A	P	2.48523	10.6745	ENST00000485898			Hs.387011		ENST00000485898	THC2778933		chr3:119817564-119817623	hs|3q13.33
A_24_P808100	MCTS1	Homo sapiens malignant T cell amplified sequence 1 (MCTS1), transcript variant 1, mRNA [NM_014060]	28.0289	105.172	A	P	2.48468	3.75228	NM_014060	NM_014060	NM_014060	Hs.102696	28985	ENST00000424799	THC2649719	GO:0001731(formation of translation preinitiation complex)|GO:0002192(IRES-dependent translational initiation)|GO:0003743(translation initiation factor activity)|GO:0005737(cytoplasm)|GO:0005886(plasma membrane)|GO:0006351(transcription, DNA-dependent)|GO:0006355(regulation of transcription, DNA-dependent)|GO:0006974(response to DNA damage stimulus)|GO:0007049(cell cycle)|GO:0008284(positive regu…	chrX:119754663-119754722	hs|Xq24
A_23_P122906	AUTS2	Homo sapiens autism susceptibility candidate 2 (AUTS2), transcript variant 1, mRNA [NM_015570]	30.9473	116.104	P	P	2.48437	3.75166	NM_015570	NM_015570	NM_015570	Hs.21631	26053	ENST00000611706	NP651821	GO:0003674(molecular_function)|GO:0005575(cellular_component)|GO:0008150(biological_process)	chr7:70257414-70257473	hs|7q11.22
A_23_P155257	FOXP1	Homo sapiens forkhead box P1 (FOXP1), transcript variant 1, mRNA [NM_032682]	493.455	1059.51	P	P	2.48379	2.14712	NM_032682	NM_032682	NM_032682	Hs.59368	27086	ENST00000498215	NP303072	GO:0000981(sequence-specific DNA binding RNA polymerase II transcription factor activity)|GO:0002903(negative regulation of B cell apoptotic process)|GO:0005515(protein binding)|GO:0005634(nucleus)|GO:0005654(nucleoplasm)|GO:0006357(regulation of transcription from RNA polymerase II promoter)|GO:0006366(transcription from RNA polymerase II promoter)|GO:0010595(positive regulation of endothelial c…	chr3:71008467-71008408	hs|3p13
A_24_P329487	FAM84B	Homo sapiens family with sequence similarity 84, member B (FAM84B), mRNA [NM_174911]	101.118	243.455	P	P	2.48365	2.40764	NM_174911	NM_174911	NM_174911	Hs.741352	157638	ENST00000304916	THC2524498	GO:0005515(protein binding)|GO:0005737(cytoplasm)|GO:0005886(plasma membrane)	chr8:127564939-127564880	hs|8q24.21
A_33_P3238335	MCOLN3	Homo sapiens mucolipin 3, mRNA (cDNA clone MGC:71509 IMAGE:30340464), complete cds. [BC060765]	22.6161	84.7891	A	P	2.48304	3.74905	BC060765		BC060765	Hs.535239	55283			GO:0005737(cytoplasm)|GO:0005886(plasma membrane)|GO:0007626(locomotory behavior)|GO:0016021(integral to membrane)|GO:0034220(ion transmembrane transport)|GO:0042491(auditory receptor cell differentiation)|GO:0055085(transmembrane transport)|GO:0070588(calcium ion transmembrane transport)	chr1:85490292-85490233	hs|1p22.3
A_23_P163306	CGNL1	Homo sapiens cingulin-like 1 (CGNL1), transcript variant 2, mRNA [NM_032866]	42.0153	157.435	P	P	2.48203	3.74708	NM_032866	NM_032866	NM_032866	Hs.148989	84952	ENST00000281282	THC2601848	GO:0003774(motor activity)|GO:0005923(tight junction)|GO:0008152(metabolic process)|GO:0016459(myosin complex)	chr15:57842847-57842906	hs|15q21.3
A_23_P82651	NPTX2	Homo sapiens neuronal pentraxin II (NPTX2), mRNA [NM_002523]	445.962	956.911	P	P	2.48166	2.14572	NM_002523	NM_002523	NM_002523	Hs.3281	4885	ENST00000265634	THC2464803	GO:0003674(molecular_function)|GO:0005575(cellular_component)|GO:0005576(extracellular region)|GO:0007268(synaptic transmission)|GO:0030246(carbohydrate binding)|GO:0046872(metal ion binding)	chr7:98258890-98258949	hs|7q22.1
A_21_P0013910	PTMA	Homo sapiens prothymosin, alpha (PTMA), transcript variant 1, mRNA [NM_001099285]	24259.6	46306.7	P	P	2.47993	1.9088	NM_001099285	NM_001099285	NM_001099285	Hs.459927	5757	ENST00000602494	THC2534128	GO:0005515(protein binding)|GO:0005634(nucleus)|GO:0005654(nucleoplasm)|GO:0005737(cytoplasm)|GO:0006351(transcription, DNA-dependent)|GO:0070062(extracellular vesicular exosome)	chr2:232577214-232577560	hs|2q37.1
A_33_P3259712	lnc-A2M-1	Homo sapiens cDNA FLJ41814 fis, clone NT2RI2011683. [AK123808]	5.53893	58.818	A	P	2.47973	10.619	lnc-A2M-1:1		AK123808				THC2621117		chr12:9210199-9210140	hs|12p13.31
A_33_P3265374	HOMER3	Homo sapiens homer homolog 3 (Drosophila) (HOMER3), transcript variant 1, mRNA [NM_001145722]	4217.52	9150.89	P	P	2.47973	2.16973	NM_001145722	NM_001145722	NM_001145722	Hs.720208	9454	ENST00000539827	THC2461584	GO:0005515(protein binding)|GO:0005575(cellular_component)|GO:0005737(cytoplasm)|GO:0005829(cytosol)|GO:0005886(plasma membrane)|GO:0006605(protein targeting)|GO:0007216(G-protein coupled glutamate receptor signaling pathway)|GO:0008022(protein C-terminus binding)|GO:0019904(protein domain specific binding)|GO:0030054(cell junction)|GO:0035256(G-protein coupled glutamate receptor binding)|GO:0045…	chr19:19040106-19040047	hs|19p13.11
A_23_P36928	POLR1D	Homo sapiens polymerase (RNA) I polypeptide D, 16kDa (POLR1D), transcript variant 1, mRNA [NM_015972]	2047.54	3989.43	P	P	2.47902	1.9484	NM_015972	NM_015972	NM_015972	Hs.507584	51082	ENST00000399696	THC2609441	GO:0001054(RNA polymerase I activity)|GO:0001056(RNA polymerase III activity)|GO:0003677(DNA binding)|GO:0005654(nucleoplasm)|GO:0005666(DNA-directed RNA polymerase III complex)|GO:0005736(DNA-directed RNA polymerase I complex)|GO:0005829(cytosol)|GO:0006360(transcription from RNA polymerase I promoter)|GO:0006361(transcription initiation from RNA polymerase I promoter)|GO:0006362(transcription e…	chr13:28197204-28197263	hs|13q12.2
A_23_P83094	TLE4	Homo sapiens transducin-like enhancer of split 4 (TLE4), transcript variant 3, mRNA [NM_007005]	342.017	732.375	P	P	2.47499	2.14134	NM_007005	NM_007005	NM_007005	Hs.444213	7091	ENST00000440700	THC2471161	GO:0000122(negative regulation of transcription from RNA polymerase II promoter)|GO:0003674(molecular_function)|GO:0003682(chromatin binding)|GO:0003705(RNA polymerase II distal enhancer sequence-specific DNA binding transcription factor activity)|GO:0003714(transcription corepressor activity)|GO:0005515(protein binding)|GO:0005634(nucleus)|GO:0005654(nucleoplasm)|GO:0006366(transcription from RN…	chr9:82341057-82341116	hs|9q21.31
A_23_P70384	RNF8	Homo sapiens ring finger protein 8, E3 ubiquitin protein ligase (RNF8), transcript variant 1, mRNA [NM_003958]	217.096	519.981	P	P	2.46901	2.39517	NM_003958	NM_003958	NM_003958	Hs.485278	9025	ENST00000229866	THC2468517	GO:0000151(ubiquitin ligase complex)|GO:0000781(chromosome, telomeric region)|GO:0003682(chromatin binding)|GO:0004842(ubiquitin-protein ligase activity)|GO:0005515(protein binding)|GO:0005634(nucleus)|GO:0005730(nucleolus)|GO:0006302(double-strand break repair)|GO:0006303(double-strand break repair via nonhomologous end joining)|GO:0006511(ubiquitin-dependent protein catabolic process)|GO:000697…	chr6:37348954-37349013	hs|6p21.2
A_23_P93629	TRIM24	Homo sapiens tripartite motif containing 24 (TRIM24), transcript variant 1, mRNA [NM_015905]	1793.78	3484.36	P	P	2.46778	1.94247	NM_015905	NM_015905	NM_015905	Hs.490287	8805	ENST00000415680	THC2467671	GO:0002039(p53 binding)|GO:0003682(chromatin binding)|GO:0003713(transcription coactivator activity)|GO:0004672(protein kinase activity)|GO:0004842(ubiquitin-protein ligase activity)|GO:0005102(receptor binding)|GO:0005515(protein binding)|GO:0005634(nucleus)|GO:0005654(nucleoplasm)|GO:0005719(nuclear euchromatin)|GO:0005726(perichromatin fibrils)|GO:0005829(cytosol)|GO:0006366(transcription from…	chr7:138270224-138270283	hs|7q34
A_33_P3243618	GPR137B	Homo sapiens G protein-coupled receptor 137B (GPR137B), mRNA [NM_003272]	85.5683	204.658	P	P	2.46498	2.39175	NM_003272	NM_003272	NM_003272	Hs.498160	7107	ENST00000366591	NP1188826	GO:0005765(lysosomal membrane)|GO:0005887(integral to plasma membrane)|GO:0016020(membrane)	chr1:236343208-236343267	hs|1q42.3
A_23_P380724	FASTKD5	Homo sapiens FAST kinase domains 5 (FASTKD5), mRNA [NM_021826]	1325.51	2570.94	P	P	2.46232	1.93959	NM_021826	NM_021826	NM_021826	Hs.741168	60493	ENST00000380266	THC2467209	GO:0004672(protein kinase activity)|GO:0005739(mitochondrion)|GO:0006468(protein phosphorylation)|GO:0045333(cellular respiration)	chr20:3127292-3127233	hs|20p13
A_32_P3476	RPRML	Homo sapiens reprimo-like (RPRML), mRNA [NM_203400]	17.8742	66.171	A	P	2.459	3.70205	NM_203400	NM_203400	NM_203400	Hs.367999	388394	ENST00000322329	THC2480334	GO:0016021(integral to membrane)	chr17:45055606-45055547	hs|17q21.32
A_33_P3279720	ARFRP1	ADP-ribosylation factor related protein 1 [Source:HGNC Symbol;Acc:HGNC:662] [ENST00000612772]	4.16479	43.3588	A	P	2.45887	10.4108	ENST00000612772				10139	ENST00000612772	THC2679434	GO:0003924(GTPase activity)|GO:0005515(protein binding)|GO:0005525(GTP binding)|GO:0005794(Golgi apparatus)|GO:0005802(trans-Golgi network)|GO:0007165(signal transduction)|GO:0007264(small GTPase mediated signal transduction)|GO:0007369(gastrulation)|GO:0008152(metabolic process)|GO:0016020(membrane)|GO:0034067(protein localization in Golgi apparatus)|GO:0042147(retrograde transport, endosome to …	chr20:62332602-62332543	hs|20q13.33
A_23_P37415	SECISBP2L	Homo sapiens SECIS binding protein 2-like (SECISBP2L), transcript variant 2, mRNA [NM_014701]	26.2851	97.206	A	P	2.45698	3.69814	NM_014701	NM_014701	NM_014701	Hs.9997	9728	ENST00000261847	THC2471358		chr15:49284474-49284415	hs|15q21.1
A_23_P215549	PON3	Homo sapiens paraoxonase 3 (PON3), mRNA [NM_000940]	470.817	1001.87	P	P	2.45451	2.12794	NM_000940	NM_000940	NM_000940	Hs.440967	5446	ENST00000460248	THC2608856	GO:0004063(aryldialkylphosphatase activity)|GO:0004064(arylesterase activity)|GO:0005615(extracellular space)|GO:0009605(response to external stimulus)|GO:0010124(phenylacetate catabolic process)|GO:0016311(dephosphorylation)|GO:0018733(3,4-dihydrocoumarin hydrolase activity)|GO:0019439(aromatic compound catabolic process)|GO:0042803(protein homodimerization activity)|GO:0043231(intracellular mem…	chr7:94989364-94989305	hs|7q21.3
A_23_P12241	MCOLN3	Homo sapiens mucolipin 3 (MCOLN3), transcript variant 1, mRNA [NM_018298]	4.09727	42.4078	A	P	2.45272	10.3502	NM_018298	NM_018298	NM_018298	Hs.535239	55283	ENST00000341115	THC2479937	GO:0005737(cytoplasm)|GO:0005886(plasma membrane)|GO:0007626(locomotory behavior)|GO:0016021(integral to membrane)|GO:0034220(ion transmembrane transport)|GO:0042491(auditory receptor cell differentiation)|GO:0055085(transmembrane transport)|GO:0070588(calcium ion transmembrane transport)	chr1:85488028-85487863	hs|1p22.3
A_32_P226858			861.653	1831.06	P	P	2.45009	2.12506	ENST00000455105					ENST00000455105	THC2557016		chr1:148599450-148599509	hs|1q21.2
A_23_P255896	TRABD2A	Homo sapiens TraB domain containing 2A (TRABD2A), transcript variant 2, mRNA [NM_001080824]	38.8965	143.078	P	P	2.44679	3.67842	NM_001080824	NM_001080824	NM_001080824	Hs.469134	129293	ENST00000335459	THC2541480	GO:0004222(metalloendopeptidase activity)|GO:0005887(integral to plasma membrane)|GO:0006508(proteolysis)|GO:0008152(metabolic process)|GO:0016055(Wnt receptor signaling pathway)|GO:0017147(Wnt-protein binding)|GO:0018158(protein oxidation)|GO:0030178(negative regulation of Wnt receptor signaling pathway)|GO:0031301(integral to organelle membrane)|GO:0046872(metal ion binding)|GO:0060322(head dev…	chr2:85097587-85097528	hs|2p11.2
A_33_P3254660		Homo sapiens cDNA FLJ42981 fis, clone BRTHA2007422. [AK124971]	28.6218	104.893	P	P	2.43971	3.66478	AK124971		AK124971						chr22:21307965-21307906	hs|22q11.21
A_24_P166789	IMPAD1	Homo sapiens inositol monophosphatase domain containing 1 (IMPAD1), mRNA [NM_017813]	1423.9	2740.97	P	P	2.43442	1.92497	NM_017813	NM_017813	NM_017813	Hs.438689	54928	ENST00000262644	THC2531183	GO:0001958(endochondral ossification)|GO:0002063(chondrocyte development)|GO:0005794(Golgi apparatus)|GO:0006021(inositol biosynthetic process)|GO:0008254(3'-nucleotidase activity)|GO:0008441(3'(2'),5'-bisphosphate nucleotidase activity)|GO:0008934(inositol monophosphate 1-phosphatase activity)|GO:0009791(post-embryonic development)|GO:0016020(membrane)|GO:0016021(integral to membrane)|GO:0016311…	chr8:57871074-57871015	hs|8q12.1
A_33_P3316323	RBMS1	Homo sapiens RNA binding motif, single stranded interacting protein 1 (RBMS1), transcript variant 1, mRNA [NM_016836]	705.899	1492.44	P	P	2.43344	2.11424	NM_016836	NM_016836	NM_016836	Hs.470412	5937	ENST00000409972	THC2491941	GO:0000166(nucleotide binding)|GO:0003690(double-stranded DNA binding)|GO:0003697(single-stranded DNA binding)|GO:0003723(RNA binding)|GO:0005515(protein binding)|GO:0005634(nucleus)|GO:0006260(DNA replication)|GO:0006396(RNA processing)	chr2:161131106-161131047	hs|2q24.2
A_23_P128855	SLC39A2	Homo sapiens solute carrier family 39 (zinc transporter), member 2 (SLC39A2), transcript variant 1, mRNA [NM_014579]	4.30141	43.652	A	P	2.43195	10.1483	NM_014579	NM_014579	NM_014579	Hs.175783	29986	ENST00000298681	THC2476392	GO:0005385(zinc ion transmembrane transporter activity)|GO:0005886(plasma membrane)|GO:0005887(integral to plasma membrane)|GO:0006829(zinc ion transport)|GO:0016023(cytoplasmic membrane-bounded vesicle)|GO:0055085(transmembrane transport)|GO:0071577(zinc ion transmembrane transport)	chr14:21469865-21469924	hs|14q11.2
A_22_P00012891	lnc-RBM22-1	17000532603891 GRN_ES Homo sapiens cDNA 5', mRNA sequence [CN304852]	114.662	270.83	P	P	2.42967	2.36198	lnc-RBM22-1:1		AK056449	Hs.91626			THC2484747		chr5:150051747-150051688	hs|5q33.1
A_33_P3257993	RNF125	Homo sapiens ring finger protein 125, E3 ubiquitin protein ligase (RNF125), mRNA [NM_017831]	160.519	378.254	P	P	2.42306	2.35645	NM_017831	NM_017831	NM_017831	Hs.633703	54941	ENST00000217740	THC2720395	GO:0004842(ubiquitin-protein ligase activity)|GO:0008270(zinc ion binding)|GO:0016567(protein ubiquitination)|GO:0016874(ligase activity)|GO:0032480(negative regulation of type I interferon production)|GO:0045087(innate immune response)	chr18:29652911-29652970	hs|18q12.1
A_21_P0000300	SNORA48	Homo sapiens small nucleolar RNA, H/ACA box 48 (SNORA48), small nucleolar RNA [NR_002918]	2779.73	5334.39	P	P	2.42301	1.91903	NR_002918	NR_002918	NR_002918	Hs.742408	652965	ENST00000579085	THC2565580		chr17:7478106-7478165	hs|17p13.1
A_24_P332081	JAKMIP3	Homo sapiens Janus kinase and microtubule interacting protein 3 (JAKMIP3), mRNA [NM_001105521]	5.34616	53.5267	A	P	2.41772	10.0122	NM_001105521	NM_001105521	NM_001105521	Hs.106254	282973	ENST00000298622	THC2601108	GO:0005794(Golgi apparatus)|GO:0008017(microtubule binding)|GO:0019900(kinase binding)	chr10:133998130-133998189	hs|10q26.3
A_33_P3242883	DLX6	Homo sapiens distal-less homeobox 6 (DLX6), mRNA [NM_005222]	5.2073	52.1179	A	P	2.41735	10.0086	NM_005222	NM_005222	NM_005222	Hs.249196	1750	ENST00000518156	THC2721716	GO:0001501(skeletal system development)|GO:0003700(sequence-specific DNA binding transcription factor activity)|GO:0005634(nucleus)|GO:0006355(regulation of transcription, DNA-dependent)|GO:0007399(nervous system development)|GO:0030326(embryonic limb morphogenesis)|GO:0030855(epithelial cell differentiation)|GO:0042472(inner ear morphogenesis)|GO:0043565(sequence-specific DNA binding)|GO:0048646…	chr7:96640211-96640270	hs|7q21.3
A_23_P1594	VEGFB	Homo sapiens vascular endothelial growth factor B (VEGFB), transcript variant VEGFB-186, mRNA [NM_003377]	1191.41	2282.74	P	P	2.41717	1.91599	NM_003377	NM_003377	NM_003377	Hs.732095	7423	ENST00000426086	THC2463163	GO:0001525(angiogenesis)|GO:0001938(positive regulation of endothelial cell proliferation)|GO:0002576(platelet degranulation)|GO:0005515(protein binding)|GO:0005576(extracellular region)|GO:0005615(extracellular space)|GO:0006493(protein O-linked glycosylation)|GO:0007596(blood coagulation)|GO:0008083(growth factor activity)|GO:0008201(heparin binding)|GO:0010629(negative regulation of gene expre…	chr11:64006111-64006170	hs|11q13.1
A_23_P124044	DEAF1	Homo sapiens DEAF1 transcription factor (DEAF1), transcript variant 1, mRNA [NM_021008]	1040.55	1993.31	P	P	2.41649	1.91564	NM_021008	NM_021008	NM_021008	Hs.243994	10522	ENST00000527658	THC2748099	GO:0001662(behavioral fear response)|GO:0001843(neural tube closure)|GO:0003677(DNA binding)|GO:0005515(protein binding)|GO:0005576(extracellular region)|GO:0005634(nucleus)|GO:0005654(nucleoplasm)|GO:0005667(transcription factor complex)|GO:0005730(nucleolus)|GO:0005737(cytoplasm)|GO:0006357(regulation of transcription from RNA polymerase II promoter)|GO:0006366(transcription from RNA polymerase…	chr11:644441-644382	hs|11p15.5
A_23_P82975	VPS13B	Homo sapiens vacuolar protein sorting 13 homolog B (yeast) (VPS13B), transcript variant 4, mRNA [NM_181661]	6.51581	65.0114	A	P	2.41406	9.97749	NM_181661	NM_181661	NM_181661	Hs.191540	157680	ENST00000441350	THC2482987	GO:0015031(protein transport)	chr8:100128083-100133444	hs|8q22.2
A_23_P25194	HRK	Homo sapiens harakiri, BCL2 interacting protein (HRK), transcript variant 1, mRNA [NM_003806]	23.7847	85.9849	P	P	2.41372	3.61513	NM_003806	NM_003806	NM_003806	Hs.87247	8739	ENST00000552092	THC2635231	GO:0005515(protein binding)|GO:0005739(mitochondrion)|GO:0006915(apoptotic process)|GO:0016021(integral to membrane)|GO:0032464(positive regulation of protein homooligomerization)|GO:0043065(positive regulation of apoptotic process)|GO:0090200(positive regulation of release of cytochrome c from mitochondria)	chr12:117299112-117299053	hs|12q24.22
A_22_P00017752	lnc-YIF1A-4	DB452462 RIKEN full-length enriched human cDNA library, testis Homo sapiens cDNA clone H013057J20 5', mRNA sequence [DB452462]	14.953	53.9668	A	P	2.41054	3.6091	lnc-YIF1A-4:1		DB452462	Hs.642249					chr11:66032328-66032269	hs|11q13.2
A_33_P3358731	PCSK5	Homo sapiens proprotein convertase subtilisin/kexin type 5 (PCSK5), transcript variant 2, mRNA [NM_006200]	4.12453	40.9774	A	P	2.40957	9.93504	NM_006200	NM_006200	NM_006200	Hs.368542	5125	ENST00000376767	THC2635058	GO:0001822(kidney development)|GO:0002001(renin secretion into blood stream)|GO:0004252(serine-type endopeptidase activity)|GO:0005615(extracellular space)|GO:0005794(Golgi apparatus)|GO:0005796(Golgi lumen)|GO:0006465(signal peptide processing)|GO:0006508(proteolysis)|GO:0007267(cell-cell signaling)|GO:0007507(heart development)|GO:0007566(embryo implantation)|GO:0008233(peptidase activity)|GO:0…	chr9:78789952-78790011	hs|9q21.13
A_33_P3818959	SAMD11	Homo sapiens sterile alpha motif domain containing 11 (SAMD11), mRNA [NM_152486]	333.065	698.635	P	P	2.40766	2.09759	NM_152486	NM_152486	NM_152486	Hs.335293	148398	ENST00000342066	THC2480231	GO:0000122(negative regulation of transcription from RNA polymerase II promoter)|GO:0005634(nucleus)|GO:0032093(SAM domain binding)|GO:0042731(PH domain binding)|GO:0043621(protein self-association)	chr1:879580-879639	hs|1p36.33
A_24_P8088	RIOK1	Homo sapiens RIO kinase 1 (RIOK1), transcript variant 2, mRNA [NM_153005]	392.484	822.156	P	P	2.40324	2.09475	NM_153005	NM_153005	NM_153005	Hs.437474	83732	ENST00000379834	THC2462229	GO:0004674(protein serine/threonine kinase activity)|GO:0005524(ATP binding)|GO:0006468(protein phosphorylation)	chr6:7405537-7410626	hs|6p24.3
A_23_P69226	EMC3	Homo sapiens ER membrane protein complex subunit 3 (EMC3), mRNA [NM_018447]	232.462	542.937	P	P	2.398	2.33559	NM_018447	NM_018447	NM_018447	Hs.475392	55831	ENST00000429759	THC2566581	GO:0003674(molecular_function)|GO:0008150(biological_process)|GO:0016021(integral to membrane)|GO:0034975(protein folding in endoplasmic reticulum)|GO:0072546(ER membrane protein complex)	chr3:10018659-10016132	hs|3p25.3
A_23_P139600	RASAL1	Homo sapiens RAS protein activator like 1 (GAP1 like) (RASAL1), transcript variant 2, mRNA [NM_004658]	41.4779	148.629	P	P	2.39688	3.58333	NM_004658	NM_004658	NM_004658	Hs.528693	8437	ENST00000446861	THC2483187	GO:0005099(Ras GTPase activator activity)|GO:0005543(phospholipid binding)|GO:0005737(cytoplasm)|GO:0005829(cytosol)|GO:0005886(plasma membrane)|GO:0007165(signal transduction)|GO:0031235(intrinsic to internal side of plasma membrane)|GO:0032320(positive regulation of Ras GTPase activity)|GO:0035556(intracellular signal transduction)|GO:0046580(negative regulation of Ras protein signal transducti…	chr12:113537635-113537576	hs|12q24.13
A_23_P404965	GNL1	Homo sapiens guanine nucleotide binding protein-like 1 (GNL1), mRNA [NM_005275]	81.4201	189.983	P	P	2.39531	2.33337	NM_005275	NM_005275	NM_005275	Hs.83147	2794	ENST00000376621	THC2601597	GO:0002456(T cell mediated immunity)|GO:0003924(GTPase activity)|GO:0005198(structural molecule activity)|GO:0005525(GTP binding)|GO:0005615(extracellular space)|GO:0005634(nucleus)|GO:0006974(response to DNA damage stimulus)|GO:0007165(signal transduction)|GO:0008152(metabolic process)|GO:0042254(ribosome biogenesis)	chr6:30509291-30509232	hs|6p21.33
A_22_P00000908	lnc-AIRE-1	BC002560 cytosine-5-methyltransferase 3-like protein, isoform 2 {Homo sapiens} (exp=-1; wgp=0; cg=0), partial (5%) [THC2688962]	23.8626	85.0675	P	P	2.38704	3.56488	lnc-AIRE-1:1						THC2688962		chr21:45671146-45671205	hs|21q22.3
A_32_P219148	lnc-LONRF1-2	Homo sapiens cDNA clone IMAGE:5199989. [BC030211]	124.893	290.51	P	P	2.38648	2.32607	lnc-LONRF1-2:1		BC030211	Hs.322761			THC2499286		chr8:12464551-12464492	hs|8p23.1
A_22_P00006111	NR2F1-AS1	Homo sapiens NR2F1 antisense RNA 1 (NR2F1-AS1), transcript variant 6, long non-coding RNA [NR_109820]	36.9196	131.308	P	P	2.38261	3.55659	NR_109820	NR_109820	NR_109820	Hs.457407	441094		NP1191474		chr5:92889526-92889467	hs|5q15
A_21_P0003024	LOC101928948	PREDICTED: Homo sapiens uncharacterized LOC101928948 (LOC101928948), transcript variant X3, ncRNA [XR_425705]	109.443	254.183	P	P	2.38216	2.32251	XR_425705	XR_425705	XR_425705		101928948				chr4:9534234-9554195	hs|4p16.1
A_23_P205959	ALDH1A3	Homo sapiens aldehyde dehydrogenase 1 family, member A3 (ALDH1A3), transcript variant 1, mRNA [NM_000693]	81.127	188.386	P	P	2.38167	2.32211	NM_000693	NM_000693	NM_000693	Hs.459538	220	ENST00000329841	NP1072657	GO:0001758(retinal dehydrogenase activity)|GO:0002072(optic cup morphogenesis involved in camera-type eye development)|GO:0002138(retinoic acid biosynthetic process)|GO:0004029(aldehyde dehydrogenase (NAD) activity)|GO:0004030(aldehyde dehydrogenase [NAD(P)+] activity)|GO:0005737(cytoplasm)|GO:0005829(cytosol)|GO:0007626(locomotory behavior)|GO:0021768(nucleus accumbens development)|GO:0042472(in…	chr15:101456503-101456562	hs|15q26.3
A_33_P3400248	FGF20	Homo sapiens fibroblast growth factor 20 (FGF20), mRNA [NM_019851]	39.4101	140.075	P	P	2.38138	3.5543	NM_019851	NM_019851	NM_019851	Hs.199905	26281	ENST00000180166	THC2490663	GO:0005104(fibroblast growth factor receptor binding)|GO:0005576(extracellular region)|GO:0007165(signal transduction)|GO:0007173(epidermal growth factor receptor signaling pathway)|GO:0007267(cell-cell signaling)|GO:0008083(growth factor activity)|GO:0008284(positive regulation of cell proliferation)|GO:0008286(insulin receptor signaling pathway)|GO:0008543(fibroblast growth factor receptor sign…	chr8:16850546-16850487	hs|8p22
A_33_P3486059			16.6165	58.9944	A	P	2.37927	3.55036
A_24_P341000	LMO7DN	Homo sapiens LMO7 downstream neighbor (LMO7DN), mRNA [NM_001257995]	3.88101	37.3261	A	P	2.37535	9.61762	NM_001257995	NM_001257995	NM_001257995	Hs.586820	729420	ENST00000318245	THC2481897		chr13:76445347-76447819	hs|13q22.2
A_23_P145096	PLA2G7	Homo sapiens phospholipase A2, group VII (platelet-activating factor acetylhydrolase, plasma) (PLA2G7), transcript variant 1, mRNA [NM_005084]	29.3631	103.908	P	P	2.37301	3.53873	NM_005084	NM_005084	NM_005084	Hs.584823	7941	ENST00000537365	THC2489889	GO:0003847(1-alkyl-2-acetylglycerophosphocholine esterase activity)|GO:0005543(phospholipid binding)|GO:0005576(extracellular region)|GO:0005737(cytoplasm)|GO:0016042(lipid catabolic process)|GO:0034362(low-density lipoprotein particle)|GO:0034374(low-density lipoprotein particle remodeling)|GO:0034440(lipid oxidation)|GO:0034441(plasma lipoprotein particle oxidation)|GO:0044267(cellular protein …	chr6:46672900-46672385	hs|6p12.3
A_22_P00002654	PIK3CD-AS2	Homo sapiens PIK3CD antisense RNA 2 (PIK3CD-AS2), transcript variant 2, long non-coding RNA [NR_126367]	3.65547	34.961	A	P	2.36946	9.564	NR_126367	NR_126367	NR_126367	Hs.661762	101929074		THC2579628		chr1:9747484-9747425	hs|1p36.22
A_32_P215938	GPSM1	Homo sapiens G-protein signaling modulator 1 (GPSM1), transcript variant 1, mRNA [NM_001145638]	388.043	804.438	P	P	2.36929	2.07307	NM_001145638	NM_001145638	NM_001145638	Hs.239370	26086	ENST00000291775	THC2464217	GO:0000139(Golgi membrane)|GO:0005092(GDP-dissociation inhibitor activity)|GO:0005654(nucleoplasm)|GO:0005789(endoplasmic reticulum membrane)|GO:0005794(Golgi apparatus)|GO:0005829(cytosol)|GO:0005886(plasma membrane)|GO:0007399(nervous system development)|GO:0008277(regulation of G-protein coupled receptor protein signaling pathway)|GO:0030154(cell differentiation)|GO:0050790(regulation of catal…	chr9:139253964-139254023	hs|9q34.3
A_32_P197489	KLF13	Homo sapiens Kruppel-like factor 13 (KLF13), transcript variant 1, mRNA [NM_015995]	2510.61	4746.31	P	P	2.36778	1.8905	NM_015995	NM_015995	NM_015995	Hs.525752	51621	ENST00000621843	THC2601324	GO:0003677(DNA binding)|GO:0005515(protein binding)|GO:0005634(nucleus)|GO:0006366(transcription from RNA polymerase II promoter)|GO:0008285(negative regulation of cell proliferation)|GO:0045647(negative regulation of erythrocyte differentiation)|GO:0045944(positive regulation of transcription from RNA polymerase II promoter)|GO:0046872(metal ion binding)	chr15:31669908-31669967	hs|15q13.3
A_33_P3393766	C17orf96	Homo sapiens chromosome 17 open reading frame 96 (C17orf96), mRNA [NM_001130677]	1218.05	2298.87	P	P	2.36162	1.88734	NM_001130677	NM_001130677	NM_001130677	Hs.445574	100170841	ENST00000613024	THC2611912	GO:0048663(neuron fate commitment)	chr17:36828068-36828009	hs|17q12
A_23_P134684	HMBOX1	Homo sapiens homeobox containing 1 (HMBOX1), transcript variant 1, mRNA [NM_024567]	1444.05	2724.86	P	P	2.36086	1.88696	NM_024567	NM_024567	NM_024567	Hs.591836	79618	ENST00000521516	THC2498923	GO:0003677(DNA binding)|GO:0005515(protein binding)|GO:0005634(nucleus)|GO:0005654(nucleoplasm)|GO:0005737(cytoplasm)|GO:0006351(transcription, DNA-dependent)|GO:0045892(negative regulation of transcription, DNA-dependent)|GO:0045893(positive regulation of transcription, DNA-dependent)	chr8:28909311-28909370	hs|8p12
A_23_P109072	SALL4	Homo sapiens spalt-like transcription factor 4 (SALL4), mRNA [NM_020436]	32.7004	114.865	P	P	2.35891	3.51265	NM_020436	NM_020436	NM_020436	Hs.517113	57167	ENST00000371539	NP868666	GO:0000122(negative regulation of transcription from RNA polymerase II promoter)|GO:0000792(heterochromatin)|GO:0001833(inner cell mass cell proliferation)|GO:0001843(neural tube closure)|GO:0003281(ventricular septum development)|GO:0003677(DNA binding)|GO:0005654(nucleoplasm)|GO:0005737(cytoplasm)|GO:0006351(transcription, DNA-dependent)|GO:0030326(embryonic limb morphogenesis)|GO:0035019(somat…	chr20:50400915-50400856	hs|20q13.2
A_33_P3256232	MIIP	Homo sapiens migration and invasion inhibitory protein (MIIP), mRNA [NM_021933]	1797.3	3383.01	P	P	2.35171	1.88228	NM_021933	NM_021933	NM_021933	Hs.8595	60672				chr1:12092047-12092106	hs|1p36.22
A_23_P310483	C8orf58	Homo sapiens chromosome 8 open reading frame 58 (C8orf58), transcript variant 1, mRNA [NM_001013842]	331.27	682.853	P	P	2.35075	2.06132	NM_001013842	NM_001013842	NM_001013842	Hs.743508	541565	ENST00000409586	THC2609844		chr8:22461401-22461460	hs|8p21.3
A_23_P143885	ARHGEF3	Homo sapiens Rho guanine nucleotide exchange factor (GEF) 3 (ARHGEF3), transcript variant 3, mRNA [NM_019555]	174.744	401.333	P	P	2.35064	2.29669	NM_019555	NM_019555	NM_019555	Hs.476402	50650	ENST00000413728	THC2466586	GO:0005089(Rho guanyl-nucleotide exchange factor activity)|GO:0005622(intracellular)|GO:0005829(cytosol)|GO:0007264(small GTPase mediated signal transduction)|GO:0007266(Rho protein signal transduction)|GO:0032321(positive regulation of Rho GTPase activity)|GO:0043065(positive regulation of apoptotic process)|GO:0048011(nerve growth factor receptor signaling pathway)|GO:0051056(regulation of smal…	chr3:56762170-56762111	hs|3p14.3
A_23_P215744	CTTNBP2	Homo sapiens cortactin binding protein 2 (CTTNBP2), mRNA [NM_033427]	101.042	231.885	P	P	2.34849	2.29494	NM_033427	NM_033427	NM_033427	Hs.592285	83992	ENST00000441556	THC2617126	GO:0005938(cell cortex)|GO:0007420(brain development)|GO:0008021(synaptic vesicle)|GO:0017124(SH3 domain binding)|GO:0043197(dendritic spine)	chr7:117351142-117351083	hs|7q31.2
A_23_P253841	HSF1	Homo sapiens heat shock transcription factor 1 (HSF1), mRNA [NM_005526]	5897.59	12276.6	P	P	2.3466	2.08163	NM_005526	NM_005526	NM_005526	Hs.530227	3297	ENST00000527328	THC2469795	GO:0000122(negative regulation of transcription from RNA polymerase II promoter)|GO:0000978(RNA polymerase II core promoter proximal region sequence-specific DNA binding)|GO:0001078(RNA polymerase II core promoter proximal region sequence-specific DNA binding transcription factor activity involved in negative regulation of transcription)|GO:0001162(RNA polymerase II intronic transcription regulat…	chr8:145538318-145538377	hs|8q24.3
A_33_P3385988		tubulin tyrosine ligase-like family, member 8 [Source:HGNC Symbol;Acc:HGNC:34000] [ENST00000266182]	223.032	511.269	P	P	2.34531	2.29236	ENST00000266182					ENST00000266182			chr22:50453671-50453612	hs|22q13.33
A_23_P218058	KLRC4	Homo sapiens killer cell lectin-like receptor subfamily C, member 4 (KLRC4), mRNA [NM_013431]	138.131	316.057	P	P	2.34007	2.2881	NM_013431	NM_013431	NM_013431	Hs.721094	8302	ENST00000309384	NP426859	GO:0006968(cellular defense response)|GO:0016021(integral to membrane)	chr12:10560299-10560240	hs|12p13.2
A_23_P3450	TUBGCP4	Homo sapiens tubulin, gamma complex associated protein 4 (TUBGCP4), transcript variant 2, mRNA [NM_014444]	373.754	767.766	P	P	2.33947	2.0542	NM_014444	NM_014444	NM_014444	Hs.584887	27229	ENST00000561691	THC2635632	GO:0000086(G2/M transition of mitotic cell cycle)|GO:0000278(mitotic cell cycle)|GO:0000922(spindle pole)|GO:0005200(structural constituent of cytoskeleton)|GO:0005813(centrosome)|GO:0005829(cytosol)|GO:0005874(microtubule)|GO:0006461(protein complex assembly)|GO:0007020(microtubule nucleation)|GO:0008274(gamma-tubulin ring complex)|GO:0015630(microtubule cytoskeleton)|GO:0016020(membrane)|GO:005…	chr15:43696688-43696747	hs|15q15.3
A_33_P3357653	PSMG2	proteasome (prosome, macropain) assembly chaperone 2 [Source:HGNC Symbol;Acc:HGNC:24929] [ENST00000585853]	45.4627	157.926	P	P	2.33769	3.47375	ENST00000585853		AK095621	Hs.664097	56984	ENST00000585853	THC2529907	GO:0005515(protein binding)|GO:0005634(nucleus)|GO:0007094(mitotic cell cycle spindle assembly checkpoint)|GO:0043066(negative regulation of apoptotic process)|GO:0043248(proteasome assembly)	chr18:12658596-12658655	hs|18p11.21
A_23_P45751	CLCA4	Homo sapiens chloride channel accessory 4 (CLCA4), transcript variant 1, mRNA [NM_012128]	8.89694	82.4729	A	P	2.33653	9.2698	NM_012128	NM_012128	NM_012128	Hs.567422	22802	ENST00000370563	THC2471591	GO:0005254(chloride channel activity)|GO:0005886(plasma membrane)|GO:0005887(integral to plasma membrane)|GO:0006508(proteolysis)|GO:0006810(transport)|GO:0006821(chloride transport)|GO:0008237(metallopeptidase activity)|GO:0016324(apical plasma membrane)|GO:0034220(ion transmembrane transport)|GO:0046872(metal ion binding)|GO:0055085(transmembrane transport)|GO:0070062(extracellular vesicular ex…	chr1:87045163-87045222	hs|1p22.3
A_21_P0001085	LOC100130417	Homo sapiens uncharacterized LOC100130417 (LOC100130417), transcript variant 1, long non-coding RNA [NR_026874]	4.67323	43.2617	A	P	2.33511	9.25735	NR_026874	NR_026874	NR_026874	Hs.200644	100130417	ENST00000432961	THC2642045		chr1:852863-852804	hs|1p36.33
A_33_P3423600	OXLD1	Homo sapiens oxidoreductase-like domain containing 1 (OXLD1), mRNA [NM_001039842]	3469.42	7177.69	P	P	2.32682	2.06885	NM_001039842	NM_001039842	NM_001039842	Hs.405942	339229	ENST00000573786	THC2684553	GO:0005739(mitochondrion)	chr17:79632155-79632096	hs|17q25.3
A_24_P61490	NKX2-1	Homo sapiens NK2 homeobox 1 (NKX2-1), transcript variant 2, mRNA [NM_003317]	3.49301	32.0783	A	P	2.32668	9.18359	NM_003317	NM_003317	NM_003317	Hs.94367	7080	ENST00000518149	THC2470356	GO:0000122(negative regulation of transcription from RNA polymerase II promoter)|GO:0001047(core promoter binding)|GO:0001161(intronic transcription regulatory region sequence-specific DNA binding)|GO:0001764(neuron migration)|GO:0003677(DNA binding)|GO:0003700(sequence-specific DNA binding transcription factor activity)|GO:0003705(RNA polymerase II distal enhancer sequence-specific DNA binding t…	chr14:36985777-36985718	hs|14q13.3
A_23_P253896	NPNT	Homo sapiens nephronectin (NPNT), transcript variant 2, mRNA [NM_001033047]	94.6579	215.457	P	P	2.32532	2.27616	NM_001033047	NM_001033047	NM_001033047	Hs.518921	255743	ENST00000305572	THC2491942	GO:0001657(ureteric bud development)|GO:0001658(branching involved in ureteric bud morphogenesis)|GO:0005178(integrin binding)|GO:0005509(calcium ion binding)|GO:0005576(extracellular region)|GO:0005578(proteinaceous extracellular matrix)|GO:0005604(basement membrane)|GO:0007160(cell-matrix adhesion)|GO:0010694(positive regulation of alkaline phosphatase activity)|GO:0010811(positive regulation o…	chr4:106892414-106892473	hs|4q24
A_23_P58538	EPB41L4A-AS1	Homo sapiens EPB41L4A antisense RNA 1 (EPB41L4A-AS1), long non-coding RNA [NR_015370]	4073.53	8422.94	P	P	2.32507	2.06772	NR_015370	NR_015370	NR_015370	Hs.12082	114915	ENST00000427306	THC2634136		chr5:111497889-111497948	hs|5q22.1
A_23_P121637	PRSS12	Homo sapiens protease, serine, 12 (neurotrypsin, motopsin) (PRSS12), mRNA [NM_003619]	4.61649	42.2841	A	P	2.3239	9.15936	NM_003619	NM_003619	NM_003619	Hs.445857	8492	ENST00000296498	THC2471893	GO:0004252(serine-type endopeptidase activity)|GO:0005044(scavenger receptor activity)|GO:0005576(extracellular region)|GO:0005886(plasma membrane)|GO:0006508(proteolysis)|GO:0006887(exocytosis)|GO:0006898(receptor-mediated endocytosis)|GO:0008236(serine-type peptidase activity)|GO:0030424(axon)|GO:0030425(dendrite)|GO:0031410(cytoplasmic vesicle)|GO:0031638(zymogen activation)|GO:0043083(synapti…	chr4:119203016-119202957	hs|4q26
A_33_P3411427	ZNF837	Homo sapiens zinc finger protein 837 (ZNF837), transcript variant 2, mRNA [NM_138466]	775.654	1584.15	P	P	2.3206	2.04235	NM_138466	NM_138466	NM_138466	Hs.222236	116412	ENST00000597582	THC2608124	GO:0003677(DNA binding)|GO:0005634(nucleus)|GO:0006351(transcription, DNA-dependent)|GO:0006355(regulation of transcription, DNA-dependent)|GO:0046872(metal ion binding)	chr19:58879052-58878993	hs|19q13.43
A_23_P123563	RPS6	Homo sapiens ribosomal protein S6 (RPS6), mRNA [NM_001010]	89830.8	151511	P	P	2.31352	1.68662	NM_001010	NM_001010	NM_001010	Hs.408073	6194	ENST00000315377	THC2508881	GO:0000028(ribosomal small subunit assembly)|GO:0000082(G1/S transition of mitotic cell cycle)|GO:0000184(nuclear-transcribed mRNA catabolic process, nonsense-mediated decay)|GO:0001890(placenta development)|GO:0002309(T cell proliferation involved in immune response)|GO:0003735(structural constituent of ribosome)|GO:0005515(protein binding)|GO:0005634(nucleus)|GO:0005730(nucleolus)|GO:0005737(cy…	chr9:19376365-19376306	hs|9p22.1
A_23_P394917	SRCAP	Homo sapiens Snf2-related CREBBP activator protein (SRCAP), mRNA [NM_006662]	21.5521	73.5639	A	P	2.30424	3.41331	NM_006662	NM_006662	NM_006662	Hs.620916	10847	ENST00000395059	THC2492278	GO:0003677(DNA binding)|GO:0003713(transcription coactivator activity)|GO:0004386(helicase activity)|GO:0004402(histone acetyltransferase activity)|GO:0005515(protein binding)|GO:0005524(ATP binding)|GO:0005634(nucleus)|GO:0005654(nucleoplasm)|GO:0005794(Golgi apparatus)|GO:0006351(transcription, DNA-dependent)|GO:0006357(regulation of transcription from RNA polymerase II promoter)|GO:0016032(vir…	chr16:30750618-30750677	hs|16p11.2
A_24_P71468	QPCT	Homo sapiens glutaminyl-peptide cyclotransferase (QPCT), mRNA [NM_012413]	1358.34	2523.57	P	P	2.30351	1.85784	NM_012413	NM_012413	NM_012413	Hs.79033	25797	ENST00000469098	THC2602925	GO:0006464(cellular protein modification process)|GO:0008270(zinc ion binding)|GO:0016603(glutaminyl-peptide cyclotransferase activity)|GO:0017186(peptidyl-pyroglutamic acid biosynthetic process, using glutaminyl-peptide cyclotransferase)|GO:0070062(extracellular vesicular exosome)	chr2:37600060-37600119	hs|2p22.2
A_23_P428129	CDKN1C	Homo sapiens cyclin-dependent kinase inhibitor 1C (p57, Kip2) (CDKN1C), transcript variant 1, mRNA [NM_000076]	1803.78	3351.13	P	P	2.3035	1.85783	NM_000076	NM_000076	NM_000076	Hs.106070	1028	ENST00000616138	THC2646038	GO:0000122(negative regulation of transcription from RNA polymerase II promoter)|GO:0001501(skeletal system development)|GO:0001822(kidney development)|GO:0004861(cyclin-dependent protein kinase inhibitor activity)|GO:0005515(protein binding)|GO:0005634(nucleus)|GO:0005737(cytoplasm)|GO:0007050(cell cycle arrest)|GO:0007346(regulation of mitotic cell cycle)|GO:0007568(aging)|GO:0030099(myeloid ce…	chr11:2904962-2904903	hs|11p15.4
A_23_P39364	HOMER3	Homo sapiens homer homolog 3 (Drosophila) (HOMER3), transcript variant 2, mRNA [NM_004838]	3264.22	6694.35	P	P	2.29872	2.05083	NM_004838	NM_004838	NM_004838	Hs.720208	9454	ENST00000539827	THC2511640	GO:0005515(protein binding)|GO:0005575(cellular_component)|GO:0005737(cytoplasm)|GO:0005829(cytosol)|GO:0005886(plasma membrane)|GO:0006605(protein targeting)|GO:0007216(G-protein coupled glutamate receptor signaling pathway)|GO:0008022(protein C-terminus binding)|GO:0019904(protein domain specific binding)|GO:0030054(cell junction)|GO:0035256(G-protein coupled glutamate receptor binding)|GO:0045…	chr19:19040086-19040027	hs|19p13.11
A_23_P218817	CPT1B	Homo sapiens carnitine palmitoyltransferase 1B (muscle) (CPT1B), transcript variant 3, mRNA [NM_152246]	182.813	411.928	P	P	2.29683	2.25327	NM_152246	NM_152246	NM_152246	Hs.439777	1375	ENST00000360719	THC2506657	GO:0004095(carnitine O-palmitoyltransferase activity)|GO:0005739(mitochondrion)|GO:0005741(mitochondrial outer membrane)|GO:0006635(fatty acid beta-oxidation)|GO:0006853(carnitine shuttle)|GO:0016021(integral to membrane)|GO:0044255(cellular lipid metabolic process)|GO:0044281(small molecule metabolic process)	chr22:51008055-51007842	hs|22q13.33
A_21_P0014880			6.45391	57.6008	A	P	2.29658	8.92496									chr10:102121843-102121784	hs|10q24.31
A_23_P369815	FASLG	Homo sapiens Fas ligand (TNF superfamily, member 6) (FASLG), transcript variant 1, mRNA [NM_000639]	19.3043	65.5992	A	P	2.29577	3.39816	NM_000639	NM_000639	NM_000639	Hs.2007	356	ENST00000367721	THC2477997	GO:0000122(negative regulation of transcription from RNA polymerase II promoter)|GO:0005102(receptor binding)|GO:0005123(death receptor binding)|GO:0005125(cytokine activity)|GO:0005164(tumor necrosis factor receptor binding)|GO:0005515(protein binding)|GO:0005576(extracellular region)|GO:0005615(extracellular space)|GO:0005634(nucleus)|GO:0005886(plasma membrane)|GO:0005887(integral to plasma me…	chr1:172635685-172635744	hs|1q24.3
A_19_P00323082	H19	Homo sapiens H19, imprinted maternally expressed transcript (non-protein coding) (H19), long non-coding RNA [NR_002196]	4141.93	8481.05	P	P	2.29367	2.04761	NR_002196	NR_002196	NR_002196	Hs.533566	283120	ENST00000447298	THC2510231		chr11:2017020-2016961	hs|11p15.5
A_24_P127312		ribosomal protein L17 pseudogene 33 [Source:HGNC Symbol;Acc:HGNC:36654] [ENST00000498256]	294.406	596.328	P	P	2.29363	2.02553	ENST00000498256					ENST00000498256	THC2554858		chr8:29490041-29490100	hs|8p12
A_33_P3413038	PLXNB3	Homo sapiens plexin B3 (PLXNB3), transcript variant 2, mRNA [NM_001163257]	18.5273	62.8242	A	P	2.29169	3.39089	NM_001163257	NM_001163257	NM_001163257	Hs.632833	5365	ENST00000472415	THC2781913	GO:0001938(positive regulation of endothelial cell proliferation)|GO:0005515(protein binding)|GO:0005622(intracellular)|GO:0005886(plasma membrane)|GO:0007162(negative regulation of cell adhesion)|GO:0007411(axon guidance)|GO:0010593(negative regulation of lamellipodium assembly)|GO:0016021(integral to membrane)|GO:0017154(semaphorin receptor activity)|GO:0019904(protein domain specific binding)|…	chrX:153044726-153044785	hs|Xq28
A_22_P00017996	lnc-ZNF131-2	ALU2_HUMAN (P39189) Alu subfamily SB sequence contamination warning entry, partial (11%) [THC2534181]	82.3661	184.987	P	P	2.2876	2.24591	lnc-ZNF131-2:2						THC2534181		chr5:43018615-43018674	hs|5p12
A_33_P3419481		G protein pathway suppressor 2 pseudogene 2 [Source:HGNC Symbol;Acc:HGNC:49623] [ENST00000430745]	48.8065	165.064	P	P	2.28669	3.38201	ENST00000430745					ENST00000430745			chr3:186491145-186491204	hs|3q27.3
A_21_P0012778			26.3503	88.9197	P	P	2.28247	3.37453	ENST00000510780			Hs.570759		ENST00000510780			chr4:82745718-82557040	hs|4q21.22
A_33_P3738458	TNS1	Homo sapiens tensin 1 (TNS1), mRNA [NM_022648]	79.9214	179.032	P	P	2.2803	2.2401	NM_022648	NM_022648	NM_022648	Hs.471381	7145	ENST00000171887	THC2463521	GO:0003779(actin binding)|GO:0005515(protein binding)|GO:0005737(cytoplasm)|GO:0005856(cytoskeleton)|GO:0005925(focal adhesion)|GO:0007044(cell-substrate junction assembly)|GO:0009986(cell surface)|GO:0010761(fibroblast migration)	chr2:218667628-218667569	hs|2q35
A_23_P168551	SLC29A4	Homo sapiens solute carrier family 29 (equilibrative nucleoside transporter), member 4 (SLC29A4), transcript variant 1, mRNA [NM_001040661]	30.4061	102.433	P	P	2.27925	3.36883	NM_001040661	NM_001040661	NM_001040661	Hs.4302	222962	ENST00000439491	NP1206780	GO:0005337(nucleoside transmembrane transporter activity)|GO:0005886(plasma membrane)|GO:0008504(monoamine transmembrane transporter activity)|GO:0015844(monoamine transport)|GO:0016021(integral to membrane)|GO:0016324(apical plasma membrane)|GO:0055085(transmembrane transport)	chr7:5343106-5343165	hs|7p22.1
A_33_P3280192	ANKRD27	Homo sapiens ankyrin repeat domain 27 (VPS9 domain) (ANKRD27), mRNA [NM_032139]	32.4915	109.233	P	P	2.27533	3.3619	NM_032139	NM_032139	NM_032139	Hs.59236	84079	ENST00000588700	THC2663234	GO:0005085(guanyl-nucleotide exchange factor activity)|GO:0005096(GTPase activator activity)|GO:0005515(protein binding)|GO:0005737(cytoplasm)|GO:0005764(lysosome)|GO:0005769(early endosome)|GO:0005770(late endosome)|GO:0005886(plasma membrane)|GO:0016020(membrane)|GO:0017137(Rab GTPase binding)|GO:0035544(negative regulation of SNARE complex assembly)|GO:0043547(positive regulation of GTPase act…	chr19:33135348-33135289	hs|19q13.11
A_33_P3299279	ANXA2R	Homo sapiens annexin A2 receptor (ANXA2R), mRNA [NM_001014279]	2037.36	3755.81	P	P	2.27488	1.84347	NM_001014279	NM_001014279	NM_001014279	Hs.529385	389289	ENST00000314890	THC2604138		chr5:43039560-43039501	hs|5p12
A_32_P95067	AK4	Homo sapiens adenylate kinase 4 (AK4), transcript variant 1, mRNA [NM_001005353]	37.669	126.578	P	P	2.27439	3.36026	NM_001005353	NM_001005353	NM_001005353	Hs.10862	205	ENST00000327299	THC2540508	GO:0001889(liver development)|GO:0004017(adenylate kinase activity)|GO:0004550(nucleoside diphosphate kinase activity)|GO:0005524(ATP binding)|GO:0005525(GTP binding)|GO:0005739(mitochondrion)|GO:0005759(mitochondrial matrix)|GO:0006165(nucleoside diphosphate phosphorylation)|GO:0006172(ADP biosynthetic process)|GO:0007420(brain development)|GO:0009142(nucleoside triphosphate biosynthetic process…	chr1:65694099-65694158	hs|1p31.3
A_19_P00326514			130.616	291.657	P	P	2.27126	2.23293	ENST00000602736					ENST00000602736	THC2657073		chr2:20786086-20786027	hs|2p24.1
A_32_P141682	EVPLL	Homo sapiens envoplakin-like (EVPLL), mRNA [NM_001145127]	69.5735	155.333	P	P	2.27089	2.23264	NM_001145127	NM_001145127	NM_001145127	Hs.462400	645027	ENST00000399134			chr17:18292809-18292868	hs|17p11.2
A_23_P140830	ELMO3	Homo sapiens engulfment and cell motility 3 (ELMO3), mRNA [NM_024712]	305.51	614.3	P	P	2.26971	2.01073	NM_024712	NM_024712	NM_024712	Hs.377416	79767	ENST00000393997	THC2625967	GO:0005737(cytoplasm)|GO:0005856(cytoskeleton)|GO:0006909(phagocytosis)|GO:0006915(apoptotic process)|GO:0017124(SH3 domain binding)	chr16:67237298-67237444	hs|16q22.1
A_33_P3883985	LMF1	Homo sapiens lipase maturation factor 1 (LMF1), transcript variant 4, non-coding RNA [NR_036442]	7.43545	64.0526	A	P	2.25926	8.61448	NR_036442	NR_036442	NR_036442	Hs.71912	64788	ENST00000565467	THC2605210	GO:0005789(endoplasmic reticulum membrane)|GO:0006888(ER to Golgi vesicle-mediated transport)|GO:0009306(protein secretion)|GO:0016021(integral to membrane)|GO:0033578(protein glycosylation in Golgi)|GO:0034382(chylomicron remnant clearance)|GO:0051006(positive regulation of lipoprotein lipase activity)|GO:0051604(protein maturation)|GO:0090181(regulation of cholesterol metabolic process)|GO:0090…	chr16:1025821-1025762	hs|16p13.3
A_33_P3267665	ZDHHC2	Homo sapiens zinc finger, DHHC-type containing 2 (ZDHHC2), mRNA [NM_016353]	400.858	801.471	P	P	2.25125	1.99939	NM_016353	NM_016353	NM_016353	Hs.744097	51201	ENST00000262096	THC2462595	GO:0005783(endoplasmic reticulum)|GO:0005794(Golgi apparatus)|GO:0005887(integral to plasma membrane)|GO:0008270(zinc ion binding)|GO:0016409(palmitoyltransferase activity)|GO:0018345(protein palmitoylation)|GO:0019706(protein-cysteine S-palmitoleyltransferase activity)|GO:0055038(recycling endosome membrane)	chr8:17079944-17080003	hs|8p22
A_24_P521994	KLHL24	Homo sapiens kelch-like family member 24 (KLHL24), mRNA [NM_017644]	42.0992	139.703	P	P	2.25051	3.31842	NM_017644	NM_017644	NM_017644	Hs.407709	54800	ENST00000454652	THC2608506	GO:0005737(cytoplasm)|GO:0030424(axon)|GO:0043204(perikaryon)	chr3:183402052-183402111	hs|3q27.1
A_22_P00021694	lnc-ERN2-1	Q2S5X4_SALRD (Q2S5X4) Osteoblast specific factor 2-related protein, partial (10%) [THC2746867]	23.011	76.3271	A	P	2.24969	3.31698	lnc-ERN2-1:1						THC2746867		chr16:23698449-23698390	hs|16p12.2
A_23_P101905	APC2	Homo sapiens adenomatosis polyposis coli 2 (APC2), mRNA [NM_005883]	91.5336	202.825	P	P	2.24962	2.21586	NM_005883	NM_005883	NM_005883	Hs.446376	10297	ENST00000535453	THC2553722	GO:0000139(Golgi membrane)|GO:0005515(protein binding)|GO:0005737(cytoplasm)|GO:0005794(Golgi apparatus)|GO:0005881(cytoplasmic microtubule)|GO:0005884(actin filament)|GO:0008013(beta-catenin binding)|GO:0008017(microtubule binding)|GO:0015630(microtubule cytoskeleton)|GO:0016055(Wnt receptor signaling pathway)|GO:0016342(catenin complex)|GO:0031258(lamellipodium membrane)|GO:0035414(negative reg…	chr19:1473181-1473240	hs|19p13.3
A_23_P145606	CHRM2	Homo sapiens cholinergic receptor, muscarinic 2 (CHRM2), transcript variant 1, mRNA [NM_001006630]	26.6278	88.0883	P	P	2.2446	3.30813	NM_001006630	NM_001006630	NM_001006630	Hs.535891	1129	ENST00000320658	THC2477943	GO:0005886(plasma membrane)|GO:0005887(integral to plasma membrane)|GO:0007186(G-protein coupled receptor signaling pathway)|GO:0007187(G-protein coupled receptor signaling pathway, coupled to cyclic nucleotide second messenger)|GO:0007188(adenylate cyclase-modulating G-protein coupled receptor signaling pathway)|GO:0007207(phospholipase C-activating G-protein coupled acetylcholine receptor signa…	chr7:136700790-136700849	hs|7q33
A_23_P143047	ATP6V1E2	Homo sapiens ATPase, H+ transporting, lysosomal 31kDa, V1 subunit E2 (ATP6V1E2), mRNA [NM_080653]	119.101	263.375	P	P	2.24389	2.21136	NM_080653	NM_080653	NM_080653	Hs.659656	90423	ENST00000522587	THC2474264	GO:0001669(acrosomal vesicle)|GO:0005829(cytosol)|GO:0006879(cellular iron ion homeostasis)|GO:0008286(insulin receptor signaling pathway)|GO:0008553(hydrogen-exporting ATPase activity, phosphorylative mechanism)|GO:0015991(ATP hydrolysis coupled proton transport)|GO:0033178(proton-transporting two-sector ATPase complex, catalytic domain)|GO:0033572(transferrin transport)|GO:0046961(proton-transp…	chr2:46739193-46739134	hs|2p21
A_32_P198325	LRRC75B	Homo sapiens leucine rich repeat containing 75B (LRRC75B), mRNA [NM_207644]	340.312	677.737	P	P	2.23839	1.99152	NM_207644	NM_207644	NM_207644	Hs.113314	388886	ENST00000460524	THC2606041		chr22:24981830-24981771	hs|22q11.23
A_33_P3893191	DBIL5P2	Homo sapiens diazepam binding inhibitor-like 5 pseudogene 2 (DBIL5P2), non-coding RNA [NR_036635]	111.005	244.483	P	P	2.23252	2.20246	NR_036635	NR_036635	NR_036635	Hs.606147	100169989	ENST00000491724	THC2598665		chr2:63345141-63345082	hs|2p15
A_22_P00018341	ZRANB1	Homo sapiens zinc finger, RAN-binding domain containing 1 (ZRANB1), mRNA [NM_017580]	80.9818	178.206	P	P	2.2301	2.20057	NM_017580	NM_017580	NM_017580	Hs.595158	54764	ENST00000359653	THC2471895	GO:0004843(ubiquitin-specific protease activity)|GO:0005515(protein binding)|GO:0005634(nucleus)|GO:0005654(nucleoplasm)|GO:0005737(cytoplasm)|GO:0007010(cytoskeleton organization)|GO:0008270(zinc ion binding)|GO:0016055(Wnt receptor signaling pathway)|GO:0016477(cell migration)|GO:0022604(regulation of cell morphogenesis)|GO:0030177(positive regulation of Wnt receptor signaling pathway)|GO:00355…	chr10:126631338-126631397	hs|10q26.13
A_23_P215787	HBP1	Homo sapiens HMG-box transcription factor 1 (HBP1), transcript variant 2, mRNA [NM_012257]	92.5243	202.954	P	P	2.22105	2.19352	NM_012257	NM_012257	NM_012257	Hs.162032	26959	ENST00000468410	THC2469582	GO:0003677(DNA binding)|GO:0003723(RNA binding)|GO:0005515(protein binding)|GO:0005654(nucleoplasm)|GO:0006351(transcription, DNA-dependent)|GO:0006355(regulation of transcription, DNA-dependent)|GO:0007050(cell cycle arrest)|GO:0016055(Wnt receptor signaling pathway)|GO:0043268(positive regulation of potassium ion transport)	chr7:106842145-106842204	hs|7q22.3
A_23_P157607	INTS10	Homo sapiens integrator complex subunit 10 (INTS10), mRNA [NM_018142]	5366.8	10738.4	P	P	2.21956	2.0009	NM_018142	NM_018142	NM_018142	Hs.512627	55174	ENST00000517546	THC2542192	GO:0005515(protein binding)|GO:0016180(snRNA processing)|GO:0032039(integrator complex)	chr8:19709238-19709297	hs|8p21.3
A_33_P3264895	RHEBL1	Homo sapiens Ras homolog enriched in brain like 1 (RHEBL1), transcript variant 2, mRNA [NM_001303126]	544.748	1078.51	P	P	2.21918	1.97983	NM_001303126	NM_001303126	NM_001303126	Hs.159013	121268	ENST00000420065	THC2490075	GO:0005525(GTP binding)|GO:0005737(cytoplasm)|GO:0006184(GTP catabolic process)|GO:0007264(small GTPase mediated signal transduction)|GO:0012505(endomembrane system)|GO:0016020(membrane)|GO:0031929(TOR signaling cascade)|GO:0046872(metal ion binding)|GO:0051092(positive regulation of NF-kappaB transcription factor activity)	chr12:49458528-49458469	hs|12q13.12
A_32_P32391	OR7E156P	Homo sapiens olfactory receptor, family 7, subfamily E, member 156 pseudogene (OR7E156P), non-coding RNA [NR_002171]	236.31	517.654	P	P	2.21726	2.19057	NR_002171	NR_002171	NR_002171	Hs.363054	283491	ENST00000400311	THC2514211		chr13:64316583-64316642	hs|13q21.31
A_33_P3215134	ZNF777	Homo sapiens zinc finger protein 777 (ZNF777), mRNA [NM_015694]	119.289	261.269	P	P	2.21681	2.19022	NM_015694	NM_015694	NM_015694	Hs.38512	27153	ENST00000247930	THC2464792	GO:0003674(molecular_function)|GO:0003677(DNA binding)|GO:0005575(cellular_component)|GO:0005634(nucleus)|GO:0006351(transcription, DNA-dependent)|GO:0006355(regulation of transcription, DNA-dependent)|GO:0008150(biological_process)|GO:0046872(metal ion binding)	chr7:149128625-149128566	hs|7q36.1
A_33_P3331335	TET3	Homo sapiens tet methylcytosine dioxygenase 3 (TET3), mRNA [NM_001287491]	4.12281	34.0971	A	P	2.2163	8.27036	NM_001287491	NM_001287491	NM_001287491	Hs.516107	200424	ENST00000409262	NP077550	GO:0001939(female pronucleus)|GO:0001940(male pronucleus)|GO:0003677(DNA binding)|GO:0005515(protein binding)|GO:0005737(cytoplasm)|GO:0006493(protein O-linked glycosylation)|GO:0010467(gene expression)|GO:0035511(oxidative DNA demethylation)|GO:0040029(regulation of gene expression, epigenetic)|GO:0045944(positive regulation of transcription from RNA polymerase II promoter)|GO:0046872(metal ion …	chr2:74328560-74328619	hs|2p13.1
A_33_P3411632	TMEM121	Homo sapiens transmembrane protein 121 (TMEM121), mRNA [NM_025268]	4.06814	33.5289	A	P	2.21266	8.24182	NM_025268	NM_025268	NM_025268	Hs.157527	80757	ENST00000392519	THC2473358	GO:0003674(molecular_function)|GO:0005575(cellular_component)|GO:0008150(biological_process)|GO:0016021(integral to membrane)	chr14:105996478-105996537	hs|14q32.33
A_33_P3407034	KIT	Homo sapiens v-kit Hardy-Zuckerman 4 feline sarcoma viral oncogene homolog (KIT), transcript variant 1, mRNA [NM_000222]	30.8187	100.253	P	P	2.21256	3.25299	NM_000222	NM_000222	NM_000222	Hs.479754	3815	ENST00000288135	THC2618211	GO:0000187(activation of MAPK activity)|GO:0001541(ovarian follicle development)|GO:0001669(acrosomal vesicle)|GO:0002020(protease binding)|GO:0002318(myeloid progenitor cell differentiation)|GO:0002320(lymphoid progenitor cell differentiation)|GO:0002327(immature B cell differentiation)|GO:0002371(dendritic cell cytokine production)|GO:0002551(mast cell chemotaxis)|GO:0004713(protein tyrosine ki…	chr4:55593626-55593685	hs|4q12
A_23_P362759	PRDM5	Homo sapiens PR domain containing 5 (PRDM5), transcript variant 1, mRNA [NM_018699]	6.64336	54.6741	A	P	2.21113	8.22989	NM_018699	NM_018699	NM_018699	Hs.666782	11107	ENST00000428209	THC2476650	GO:0000122(negative regulation of transcription from RNA polymerase II promoter)|GO:0000278(mitotic cell cycle)|GO:0000978(RNA polymerase II core promoter proximal region sequence-specific DNA binding)|GO:0001078(RNA polymerase II core promoter proximal region sequence-specific DNA binding transcription factor activity involved in negative regulation of transcription)|GO:0005515(protein binding)|…	chr4:121616308-121616249	hs|4q27
A_22_P00024586		PREDICTED: Homo sapiens uncharacterized LOC102724449 (LOC102724449), ncRNA [XR_425264]	22.3188	72.4746	A	P	2.2092	3.24725	ENST00000449339	XR_425264	XR_425264	Hs.531753		ENST00000449339	THC2603987		chr21:33030309-33030250	hs|21q22.11
A_21_P0011877	LOC102725407		18.8746	61.2781	P	P	2.20881	3.24659	ENST00000424010	XR_425533	XR_425533	Hs.732732	102725407	ENST00000424010	THC2707941		chr2:223185545-223186241	hs|2q36.1
A_22_P00015051	SNHG15	Homo sapiens small nucleolar RNA host gene 15 (non-protein coding) (SNHG15), long non-coding RNA [NR_003697]	78.1965	170.659	P	P	2.20676	2.18243	NR_003697	NR_003697	NR_003697	Hs.25892	285958	ENST00000584686	THC2636211		chr7:45026222-45026163	hs|7p13
A_23_P142878	ATOH8	Homo sapiens atonal homolog 8 (Drosophila) (ATOH8), mRNA [NM_032827]	49.7395	161.259	P	P	2.20616	3.24207	NM_032827	NM_032827	NM_032827	Hs.135569	84913	ENST00000306279	THC2622332	GO:0003677(DNA binding)|GO:0005634(nucleus)|GO:0006351(transcription, DNA-dependent)|GO:0006355(regulation of transcription, DNA-dependent)|GO:0007399(nervous system development)|GO:0030154(cell differentiation)|GO:0046983(protein dimerization activity)	chr2:86014868-86014927	hs|2p11.2
A_24_P101812			6.06302	49.6368	A	P	2.2056	8.18681	ENST00000548943					ENST00000548943			chr12:106565918-106565977	hs|12q23.3
A_33_P3256480			20.5933	66.6683	A	P	2.20339	3.23737
A_23_P32233	KLF4	Homo sapiens Kruppel-like factor 4 (gut) (KLF4), mRNA [NM_004235]	127.456	277.649	P	P	2.20155	2.1784	NM_004235	NM_004235	NM_004235	Hs.376206	9314	ENST00000610832	NP1155361	GO:0000122(negative regulation of transcription from RNA polymerase II promoter)|GO:0000790(nuclear chromatin)|GO:0000987(core promoter proximal region sequence-specific DNA binding)|GO:0001010(sequence-specific DNA binding transcription factor recruiting transcription factor activity)|GO:0001077(RNA polymerase II core promoter proximal region sequence-specific DNA binding transcription factor ac…	chr9:110248108-110248049	hs|9q31.2
A_23_P26294	TPSG1	Homo sapiens tryptase gamma 1 (TPSG1), mRNA [NM_012467]	9414.7	18729.7	P	P	2.20106	1.98941	NM_012467	NM_012467	NM_012467	Hs.592076	25823	ENST00000234798	THC2478934	GO:0004252(serine-type endopeptidase activity)|GO:0005887(integral to plasma membrane)|GO:0006508(proteolysis)|GO:0008236(serine-type peptidase activity)	chr16:1271739-1271680	hs|16p13.3
A_32_P159400	UBR5	Homo sapiens ubiquitin protein ligase E3 component n-recognin 5 (UBR5), transcript variant 1, mRNA [NM_015902]	310.186	610.582	P	P	2.20036	1.96844	NM_015902	NM_015902	NM_015902	Hs.492445	51366	ENST00000517465	THC2468120	GO:0000209(protein polyubiquitination)|GO:0003723(RNA binding)|GO:0004842(ubiquitin-protein ligase activity)|GO:0005515(protein binding)|GO:0005634(nucleus)|GO:0005654(nucleoplasm)|GO:0005737(cytoplasm)|GO:0006281(DNA repair)|GO:0006511(ubiquitin-dependent protein catabolic process)|GO:0006974(response to DNA damage stimulus)|GO:0008270(zinc ion binding)|GO:0008283(cell proliferation)|GO:0016020(…	chr8:103271354-103271295	hs|8q22.3
A_24_P113131	BZRAP1	Homo sapiens benzodiazepine receptor (peripheral) associated protein 1 (BZRAP1), transcript variant 1, mRNA [NM_004758]	75.9334	165.075	P	P	2.19578	2.17395	NM_004758	NM_004758	NM_004758	Hs.112499	9256	ENST00000268893	THC2615957	GO:0005515(protein binding)|GO:0005737(cytoplasm)|GO:0005739(mitochondrion)|GO:0005829(cytosol)|GO:0007268(synaptic transmission)|GO:0007269(neurotransmitter secretion)|GO:0008150(biological_process)|GO:0014047(glutamate secretion)|GO:0030156(benzodiazepine receptor binding)	chr17:56378659-56378600	hs|17q22
A_23_P69908	GLRX	Homo sapiens glutaredoxin (thioltransferase) (GLRX), transcript variant 1, mRNA [NM_002064]	1887.56	3405.63	P	P	2.19558	1.80425	NM_002064	NM_002064	NM_002064	Hs.28988	2745	ENST00000507412	NP1179791	GO:0005634(nucleus)|GO:0005739(mitochondrion)|GO:0005829(cytosol)|GO:0009055(electron carrier activity)|GO:0015038(glutathione disulfide oxidoreductase activity)|GO:0015949(nucleobase-containing small molecule interconversion)|GO:0044281(small molecule metabolic process)|GO:0045454(cell redox homeostasis)|GO:0045838(positive regulation of membrane potential)|GO:0047485(protein N-terminus binding)…	chr5:95149862-95149803	hs|5q15
A_33_P3287113	UVSSA	UV-stimulated scaffold protein A [Source:HGNC Symbol;Acc:HGNC:29304] [ENST00000503548]	186.166	404.521	P	P	2.19443	2.17291	ENST00000503548	XM_006713899	XM_006713899		57654	ENST00000503548	THC2584523	GO:0000993(RNA polymerase II core binding)|GO:0005515(protein binding)|GO:0005694(chromosome)|GO:0006283(transcription-coupled nucleotide-excision repair)|GO:0009411(response to UV)|GO:0016567(protein ubiquitination)	chr4:1374459-1374518	hs|4p16.3
A_23_P210176	ITGA6	Homo sapiens integrin, alpha 6 (ITGA6), transcript variant 2, mRNA [NM_000210]	1666.74	3006.26	P	P	2.19442	1.80368	NM_000210	NM_000210	NM_000210	Hs.133397	3655	ENST00000264107	THC2608054	GO:0005178(integrin binding)|GO:0005515(protein binding)|GO:0005604(basement membrane)|GO:0005886(plasma membrane)|GO:0005913(cell-cell adherens junction)|GO:0005925(focal adhesion)|GO:0007044(cell-substrate junction assembly)|GO:0007160(cell-matrix adhesion)|GO:0007229(integrin-mediated signaling pathway)|GO:0007596(blood coagulation)|GO:0009897(external side of plasma membrane)|GO:0009925(basal…	chr2:173370556-173370615	hs|2q31.1
A_21_P0010857		syndecan binding protein (syntenin) pseudogene 1 [Source:HGNC Symbol;Acc:HGNC:44684] [ENST00000440192]	560.442	1100.99	P	P	2.19383	1.9645	ENST00000440192					ENST00000440192			chr10:6335196-6335137	hs|10p15.1
A_33_P3276638	HMBOX1	Homo sapiens homeobox containing 1 (HMBOX1), transcript variant 1, mRNA [NM_024567]	465.902	914.571	P	P	2.19136	1.96301	NM_024567	NM_024567	NM_024567	Hs.591836	79618	ENST00000521516	THC2526992	GO:0003677(DNA binding)|GO:0005515(protein binding)|GO:0005634(nucleus)|GO:0005654(nucleoplasm)|GO:0005737(cytoplasm)|GO:0006351(transcription, DNA-dependent)|GO:0045892(negative regulation of transcription, DNA-dependent)|GO:0045893(positive regulation of transcription, DNA-dependent)	chr8:28909030-28909089	hs|8p12
A_23_P31896	ST3GAL1	Homo sapiens ST3 beta-galactoside alpha-2,3-sialyltransferase 1 (ST3GAL1), transcript variant 1, mRNA [NM_003033]	32.3769	104.119	P	P	2.19068	3.21584	NM_003033	NM_003033	NM_003033	Hs.374257	6482	ENST00000522652	THC2480520	GO:0000139(Golgi membrane)|GO:0003836(beta-galactoside (CMP) alpha-2,3-sialyltransferase activity)|GO:0005975(carbohydrate metabolic process)|GO:0006054(N-acetylneuraminate metabolic process)|GO:0006464(cellular protein modification process)|GO:0006468(protein phosphorylation)|GO:0006487(protein N-linked glycosylation)|GO:0006488(dolichol-linked oligosaccharide biosynthetic process)|GO:0006493(pr…	chr8:134471689-134471630	hs|8q24.22
A_23_P25150	HOXC9	Homo sapiens homeobox C9 (HOXC9), mRNA [NM_006897]	52.9298	170.135	P	P	2.18979	3.21434	NM_006897	NM_006897	NM_006897	Hs.658823	3225	ENST00000504557	THC2473688	GO:0005634(nucleus)|GO:0006351(transcription, DNA-dependent)|GO:0006355(regulation of transcription, DNA-dependent)|GO:0009952(anterior/posterior pattern specification)|GO:0043565(sequence-specific DNA binding)|GO:0048704(embryonic skeletal system morphogenesis)	chr12:54396612-54396671	hs|12q13.13
A_33_P3399634	RASSF10	Homo sapiens Ras association (RalGDS/AF-6) domain family (N-terminal) member 10 (RASSF10), mRNA [NM_001080521]	19.3809	62.1367	P	P	2.18488	3.20608	NM_001080521	NM_001080521	NM_001080521	Hs.134650	644943	ENST00000529419		GO:0000922(spindle pole)|GO:0005815(microtubule organizing center)|GO:0005829(cytosol)|GO:0007165(signal transduction)	chr11:13032588-13032647	hs|11p15.2
A_23_P111961	MAK16	Homo sapiens MAK16 homolog (S. cerevisiae) (MAK16), mRNA [NM_032509]	1602.47	2882.46	P	P	2.18435	1.79876	NM_032509	NM_032509	NM_032509	Hs.583805	84549	ENST00000360128	THC2461211	GO:0005730(nucleolus)|GO:0043231(intracellular membrane-bounded organelle)	chr8:33358375-33358434	hs|8p12
A_23_P212715	CBLB	Homo sapiens Cbl proto-oncogene B, E3 ubiquitin protein ligase (CBLB), mRNA [NM_170662]	105.065	227.442	P	P	2.18386	2.16478	NM_170662	NM_170662	NM_170662	Hs.430589	868	ENST00000476370	THC2519699	GO:0001784(phosphotyrosine binding)|GO:0002669(positive regulation of T cell anergy)|GO:0004842(ubiquitin-protein ligase activity)|GO:0004871(signal transducer activity)|GO:0005509(calcium ion binding)|GO:0005515(protein binding)|GO:0005654(nucleoplasm)|GO:0005737(cytoplasm)|GO:0005829(cytosol)|GO:0005886(plasma membrane)|GO:0006607(NLS-bearing substrate import into nucleus)|GO:0006955(immune res…	chr3:105377554-105377495	hs|3q13.11
A_23_P75380	AIP	Homo sapiens aryl hydrocarbon receptor interacting protein (AIP), transcript variant 1, mRNA [NM_003977]	1490.62	2678.7	P	P	2.18082	1.79704	NM_003977	NM_003977	NM_003977	Hs.412433	9049	ENST00000279146	THC2469222	GO:0003713(transcription coactivator activity)|GO:0004871(signal transducer activity)|GO:0005515(protein binding)|GO:0005654(nucleoplasm)|GO:0005737(cytoplasm)|GO:0005829(cytosol)|GO:0005886(plasma membrane)|GO:0006626(protein targeting to mitochondrion)|GO:0006805(xenobiotic metabolic process)|GO:0007165(signal transduction)|GO:0008134(transcription factor binding)|GO:0010738(regulation of prote…	chr11:67257891-67258280	hs|11q13.2
A_23_P50081	IMPA2	Homo sapiens inositol(myo)-1(or 4)-monophosphatase 2 (IMPA2), mRNA [NM_014214]	3214.22	5772.43	P	P	2.17848	1.7959	NM_014214	NM_014214	NM_014214	Hs.743311	3613	ENST00000590107	THC2602961	GO:0005737(cytoplasm)|GO:0005829(cytosol)|GO:0006021(inositol biosynthetic process)|GO:0006796(phosphate-containing compound metabolic process)|GO:0007165(signal transduction)|GO:0008934(inositol monophosphate 1-phosphatase activity)|GO:0042803(protein homodimerization activity)|GO:0043647(inositol phosphate metabolic process)|GO:0044281(small molecule metabolic process)|GO:0046854(phosphatidylin…	chr18:12030648-12030707	hs|18p11.21
A_23_P94141	RAD54B	Homo sapiens RAD54 homolog B (S. cerevisiae) (RAD54B), transcript variant 2, mRNA [NM_001205262]	193.779	418.601	P	P	2.17789	2.1602	NM_001205262	NM_001205262	NM_001205262	Hs.744229	25788	ENST00000481490	THC2477895	GO:0000724(double-strand break repair via homologous recombination)|GO:0003677(DNA binding)|GO:0003678(DNA helicase activity)|GO:0003724(RNA helicase activity)|GO:0005524(ATP binding)|GO:0005634(nucleus)|GO:0006312(mitotic recombination)|GO:0007131(reciprocal meiotic recombination)|GO:0015616(DNA translocase activity)|GO:0032508(DNA duplex unwinding)	chr8:95444506-95444447	hs|8q22.1
A_24_P223604	KIAA1429	Homo sapiens KIAA1429 (KIAA1429), transcript variant 1, mRNA [NM_015496]	3406.15	6725.03	P	P	2.17671	1.97438	NM_015496	NM_015496	NM_015496	Hs.202238	25962	ENST00000517624	THC2600949	GO:0005634(nucleus)|GO:0006397(mRNA processing)|GO:0008380(RNA splicing)	chr8:95500972-95500913	hs|8q22.1
A_23_P106204	GSTZ1	Homo sapiens glutathione S-transferase zeta 1 (GSTZ1), transcript variant 1, mRNA [NM_145870]	276.034	539.356	P	P	2.17626	1.95395	NM_145870	NM_145870	NM_145870	Hs.655292	2954	ENST00000361389	THC2511960	GO:0004364(glutathione transferase activity)|GO:0004602(glutathione peroxidase activity)|GO:0005515(protein binding)|GO:0005739(mitochondrion)|GO:0005829(cytosol)|GO:0006559(L-phenylalanine catabolic process)|GO:0006572(tyrosine catabolic process)|GO:0006749(glutathione metabolic process)|GO:0006805(xenobiotic metabolic process)|GO:0016034(maleylacetoacetate isomerase activity)|GO:0034641(cellula…	chr14:77797434-77797493	hs|14q24.3
A_23_P46149	GPR137B	Homo sapiens G protein-coupled receptor 137B (GPR137B), mRNA [NM_003272]	230.842	498.3	P	P	2.17583	2.15862	NM_003272	NM_003272	NM_003272	Hs.498160	7107	ENST00000366592	NP1188826	GO:0005765(lysosomal membrane)|GO:0005887(integral to plasma membrane)|GO:0016020(membrane)	chr1:236371875-236371934	hs|1q42.3
A_23_P501538	HOXA3	Homo sapiens homeobox A3 (HOXA3), transcript variant 2, mRNA [NM_153631]	473.63	924.131	P	P	2.17162	1.95117	NM_153631	NM_153631	NM_153631	Hs.659337	3200	ENST00000317201	THC2476230	GO:0001525(angiogenesis)|GO:0001974(blood vessel remodeling)|GO:0003700(sequence-specific DNA binding transcription factor activity)|GO:0005654(nucleoplasm)|GO:0006351(transcription, DNA-dependent)|GO:0006355(regulation of transcription, DNA-dependent)|GO:0008284(positive regulation of cell proliferation)|GO:0009952(anterior/posterior pattern specification)|GO:0010159(specification of organ posit…	chr7:27146830-27146771	hs|7p15.2
A_33_P3245977	SHROOM1	Homo sapiens shroom family member 1 (SHROOM1), transcript variant 2, mRNA [NM_133456]	23.9229	76.0228	A	P	2.16802	3.17783	NM_133456	NM_133456	NM_133456	Hs.519574	134549	ENST00000319854	NP435307	GO:0000902(cell morphogenesis)|GO:0005737(cytoplasm)|GO:0005874(microtubule)|GO:0016460(myosin II complex)|GO:0051015(actin filament binding)|GO:0051017(actin filament bundle assembly)	chr5:132159191-132159132	hs|5q31.1
A_23_P33791	SSBP2	Homo sapiens single-stranded DNA binding protein 2 (SSBP2), transcript variant 2, mRNA [NM_012446]	4.63446	36.5447	A	P	2.16607	7.88543	NM_012446	NM_012446	NM_012446	Hs.102735	23635	ENST00000504136	THC2482078	GO:0003697(single-stranded DNA binding)|GO:0005634(nucleus)|GO:0005737(cytoplasm)|GO:0006355(regulation of transcription, DNA-dependent)	chr5:80716327-80716268	hs|5q14.1
A_33_P3275826			50741.6	82623.6	P	P	2.15968	1.62832									chr11:000627479-000627420	hs|11p15.5
A_23_P43613	NDUFB6	Homo sapiens NADH dehydrogenase (ubiquinone) 1 beta subcomplex, 6, 17kDa (NDUFB6), transcript variant 2, mRNA [NM_182739]	2789.12	4978.51	P	P	2.15597	1.78497	NM_182739	NM_182739	NM_182739	Hs.493668	4712	ENST00000350021	THC2484246	GO:0005654(nucleoplasm)|GO:0005739(mitochondrion)|GO:0005743(mitochondrial inner membrane)|GO:0005747(mitochondrial respiratory chain complex I)|GO:0006120(mitochondrial electron transport, NADH to ubiquinone)|GO:0008137(NADH dehydrogenase (ubiquinone) activity)|GO:0016021(integral to membrane)|GO:0022904(respiratory electron transport chain)|GO:0031966(mitochondrial membrane)|GO:0044237(cellular…	chr9:32572889-32571002	hs|9p21.1
A_24_P48204	SECTM1	Homo sapiens secreted and transmembrane 1 (SECTM1), mRNA [NM_003004]	426.827	828.796	P	P	2.15585	1.94176	NM_003004	NM_003004	NM_003004	Hs.558009	6398	ENST00000269389	THC2582240	GO:0004871(signal transducer activity)|GO:0005125(cytokine activity)|GO:0005615(extracellular space)|GO:0005794(Golgi apparatus)|GO:0005886(plasma membrane)|GO:0006955(immune response)|GO:0007165(signal transduction)|GO:0007498(mesoderm development)|GO:0016021(integral to membrane)|GO:0043123(positive regulation of I-kappaB kinase/NF-kappaB cascade)|GO:0070062(extracellular vesicular exosome)	chr17:80279241-80279182	hs|17q25.3
A_33_P3370855		GB	4.56264	35.5634	A	P	2.15385	7.79446	ENST00000453808					ENST00000453808	NP1083400		chrX:107627153-107627212	hs|Xq22.3
A_23_P324754	CEMIP	Homo sapiens cell migration inducing protein, hyaluronan binding (CEMIP), transcript variant 3, mRNA [NM_018689]	636.839	1235.62	P	P	2.15329	1.94024	NM_018689	NM_018689	NM_018689	Hs.459088	57214	ENST00000394685	NP1156790	GO:0004415(hyalurononglucosaminidase activity)|GO:0005515(protein binding)|GO:0005540(hyaluronic acid binding)|GO:0005576(extracellular region)|GO:0005634(nucleus)|GO:0005737(cytoplasm)|GO:0005783(endoplasmic reticulum)|GO:0005886(plasma membrane)|GO:0005905(coated pit)|GO:0007605(sensory perception of sound)|GO:0010800(positive regulation of peptidyl-threonine phosphorylation)|GO:0030214(hyaluro…	chr15:81243634-81243693	hs|15q25.1
A_33_P3211078	HMGA2	Homo sapiens high mobility group AT-hook 2 (HMGA2), transcript variant 3, mRNA [NM_001300918]	136.653	292.625	P	P	2.15322	2.14138	NM_001300918	NM_001300918	NM_001300918	Hs.505924	8091	ENST00000537275	NP1474910	GO:0000122(negative regulation of transcription from RNA polymerase II promoter)|GO:0000228(nuclear chromosome)|GO:0000737(DNA catabolic process, endonucleolytic)|GO:0000975(regulatory region DNA binding)|GO:0000989(transcription factor binding transcription factor activity)|GO:0001047(core promoter binding)|GO:0001077(RNA polymerase II core promoter proximal region sequence-specific DNA binding …	chr12:66219101-66219160	hs|12q14.3
A_21_P0014446	HHIP	hedgehog interacting protein [Source:HGNC Symbol;Acc:HGNC:14866] [ENST00000296575]	29.154	91.7041	P	P	2.14854	3.14551	ENST00000296575		AK124396	Hs.49265	64399	ENST00000296575	THC2532571	GO:0005515(protein binding)|GO:0005576(extracellular region)|GO:0005737(cytoplasm)|GO:0005887(integral to plasma membrane)|GO:0005975(carbohydrate metabolic process)|GO:0007224(smoothened signaling pathway)|GO:0007405(neuroblast proliferation)|GO:0008270(zinc ion binding)|GO:0009953(dorsal/ventral pattern formation)|GO:0009968(negative regulation of signal transduction)|GO:0009986(cell surface)|G…	chr4:145666336-145666395	hs|4q31.21
A_33_P3313145	ITIH3	Homo sapiens inter-alpha-trypsin inhibitor heavy chain 3 (ITIH3), mRNA [NM_002217]	4.04486	31.2975	A	P	2.14613	7.73759	NM_002217	NM_002217	NM_002217	Hs.76716	3699	ENST00000493136	THC2463218	GO:0004866(endopeptidase inhibitor activity)|GO:0004867(serine-type endopeptidase inhibitor activity)|GO:0005576(extracellular region)|GO:0010951(negative regulation of endopeptidase activity)|GO:0030212(hyaluronan metabolic process)|GO:0070062(extracellular vesicular exosome)	chr3:52842638-52842697	hs|3p21.1
A_33_P3331882	CRTC1	Homo sapiens CREB regulated transcription coactivator 1 (CRTC1), transcript variant 3, mRNA [NM_001098482]	105.503	225.294	P	P	2.14538	2.13543	NM_001098482	NM_001098482	NM_001098482	Hs.371096	23373	ENST00000321949	THC2472431	GO:0005515(protein binding)|GO:0005634(nucleus)|GO:0005654(nucleoplasm)|GO:0005737(cytoplasm)|GO:0005886(plasma membrane)|GO:0006351(transcription, DNA-dependent)|GO:0007613(memory)|GO:0008140(cAMP response element binding protein binding)|GO:0016032(viral reproduction)|GO:0032793(positive regulation of CREB transcription factor activity)|GO:0043153(entrainment of circadian clock by photoperiod)|…	chr19:18888231-18888290	hs|19p13.11
A_24_P88266	PROX1	Homo sapiens prospero homeobox 1 (PROX1), transcript variant 2, mRNA [NM_002763]	4.6814	36.1696	A	P	2.14458	7.72624	NM_002763	NM_002763	NM_002763	Hs.744931	5629	ENST00000435016	THC2475652	GO:0000122(negative regulation of transcription from RNA polymerase II promoter)|GO:0001046(core promoter sequence-specific DNA binding)|GO:0001709(cell fate determination)|GO:0001822(kidney development)|GO:0001889(liver development)|GO:0001938(positive regulation of endothelial cell proliferation)|GO:0001946(lymphangiogenesis)|GO:0002088(lens development in camera-type eye)|GO:0002194(hepatocyte…	chr1:214184905-214184964	hs|1q32.3
A_33_P3326588	TNFRSF10D	Homo sapiens tumor necrosis factor receptor superfamily, member 10d, decoy with truncated death domain (TNFRSF10D), mRNA [NM_003840]	1007.4	1791.07	P	P	2.14134	1.77791	NM_003840	NM_003840	NM_003840	Hs.213467	8793	ENST00000312584	THC2464324	GO:0004888(transmembrane signaling receptor activity)|GO:0006915(apoptotic process)|GO:0007165(signal transduction)|GO:0016021(integral to membrane)|GO:0043066(negative regulation of apoptotic process)|GO:0045569(TRAIL binding)	chr8:22993186-22993127	hs|8p21.3
A_21_P0001971			319.689	617.035	P	P	2.13623	1.93011	ENST00000442416					ENST00000442416	THC2665942		chr2:220602243-220602302	hs|2q35
A_24_P573533	CBWD5	Homo sapiens COBW domain containing 5 (CBWD5), transcript variant 1, mRNA [NM_001024916]	6.6379	50.7496	A	P	2.1335	7.64543	NM_001024916	NM_001024916	NM_001024916	Hs.645337	220869	ENST00000465014	THC2536071	GO:0005524(ATP binding)	chr9:70432360-70432301	hs|9q21.11
A_23_P126888	KIF21B	Homo sapiens kinesin family member 21B (KIF21B), transcript variant 2, mRNA [NM_017596]	116.726	248.194	P	P	2.1333	2.1263	NM_017596	NM_017596	NM_017596	Hs.169182	23046	ENST00000332129	THC2463262	GO:0003777(microtubule motor activity)|GO:0005524(ATP binding)|GO:0005737(cytoplasm)|GO:0005871(kinesin complex)|GO:0005874(microtubule)|GO:0007018(microtubule-based movement)|GO:0008017(microtubule binding)|GO:0008152(metabolic process)|GO:0016887(ATPase activity)	chr1:200939143-200939084	hs|1q32.1
A_33_P3346338	TBC1D31	Homo sapiens TBC1 domain family, member 31 (TBC1D31), transcript variant 2, mRNA [NM_001145088]	4.39906	33.6224	A	P	2.13318	7.6431	NM_001145088	NM_001145088	NM_001145088	Hs.492716	93594	ENST00000518866	NP1174644	GO:0005097(Rab GTPase activator activity)|GO:0005813(centrosome)|GO:0032851(positive regulation of Rab GTPase activity)	chr8:124141382-124141441	hs|8q24.13
A_23_P416581	GNAZ	Homo sapiens guanine nucleotide binding protein (G protein), alpha z polypeptide (GNAZ), mRNA [NM_002073]	25.3777	79.1111	P	P	2.1314	3.11735	NM_002073	NM_002073	NM_002073	Hs.584760	2781	ENST00000615612	THC2462026	GO:0003924(GTPase activity)|GO:0004871(signal transducer activity)|GO:0005057(receptor signaling protein activity)|GO:0005525(GTP binding)|GO:0005635(nuclear envelope)|GO:0005783(endoplasmic reticulum)|GO:0005829(cytosol)|GO:0005834(heterotrimeric G-protein complex)|GO:0005886(plasma membrane)|GO:0006184(GTP catabolic process)|GO:0007186(G-protein coupled receptor signaling pathway)|GO:0007188(ad…	chr22:23467137-23467196	hs|22q11.22
A_24_P87114	USP30	Homo sapiens ubiquitin specific peptidase 30 (USP30), transcript variant 1, mRNA [NM_032663]	9.33828	71.0524	A	P	2.12843	7.60873	NM_032663	NM_032663	NM_032663	Hs.486434	84749	ENST00000491362	THC2727891	GO:0000422(mitochondrion degradation)|GO:0004197(cysteine-type endopeptidase activity)|GO:0004843(ubiquitin-specific protease activity)|GO:0005739(mitochondrion)|GO:0005741(mitochondrial outer membrane)|GO:0008053(mitochondrial fusion)|GO:0016021(integral to membrane)|GO:0016579(protein deubiquitination)|GO:0043161(proteasomal ubiquitin-dependent protein catabolic process)|GO:0061136(regulation o…	chr12:109520778-109520837	hs|12q24.11
A_23_P24709	OSBP	Homo sapiens oxysterol binding protein (OSBP), mRNA [NM_002556]	456.137	877.568	P	P	2.12573	1.92391	NM_002556	NM_002556	NM_002556	Hs.597091	5007	ENST00000263847	THC2647490	GO:0000139(Golgi membrane)|GO:0005515(protein binding)|GO:0005634(nucleus)|GO:0005654(nucleoplasm)|GO:0005730(nucleolus)|GO:0005737(cytoplasm)|GO:0005794(Golgi apparatus)|GO:0006869(lipid transport)|GO:0008142(oxysterol binding)|GO:0019904(protein domain specific binding)|GO:0030054(cell junction)	chr11:59342359-59342300	hs|11q12.1
A_32_P191895		Homo sapiens cDNA clone IMAGE:5261156. [BC045716]	186.406	394.818	P	P	2.12234	2.11805	BC045716		BC045716	Hs.454036			THC2492992		chr8:70855144-70855203	hs|8q13.3
A_23_P34045	EDA	Homo sapiens ectodysplasin A (EDA), transcript variant 1, mRNA [NM_001399]	17.0868	53.002	A	P	2.12194	3.10192	NM_001399	NM_001399	NM_001399	Hs.105407	1896	ENST00000374552	THC2608935	GO:0005102(receptor binding)|GO:0005164(tumor necrosis factor receptor binding)|GO:0005515(protein binding)|GO:0005576(extracellular region)|GO:0005581(collagen)|GO:0005789(endoplasmic reticulum membrane)|GO:0005856(cytoskeleton)|GO:0005886(plasma membrane)|GO:0005887(integral to plasma membrane)|GO:0006955(immune response)|GO:0007160(cell-matrix adhesion)|GO:0007165(signal transduction)|GO:00073…	chrX:69259056-69259115	hs|Xq13.1
A_23_P426472	ZNF45	Homo sapiens zinc finger protein 45 (ZNF45), mRNA [NM_003425]	52.4449	162.411	P	P	2.11878	3.09678	NM_003425	NM_003425	NM_003425	Hs.381285	7596	ENST00000589703	THC2472467	GO:0003677(DNA binding)|GO:0003700(sequence-specific DNA binding transcription factor activity)|GO:0005654(nucleoplasm)|GO:0006355(regulation of transcription, DNA-dependent)|GO:0006367(transcription initiation from RNA polymerase II promoter)|GO:0007275(multicellular organismal development)|GO:0010467(gene expression)|GO:0046872(metal ion binding)	chr19:44417365-44417306	hs|19q13.31
A_22_P00009303		PREDICTED: Homo sapiens uncharacterized LOC101928947 (LOC101928947), mRNA [XM_005257909]	9.01145	67.7858	A	P	2.11637	7.52219	ENST00000582263	XM_005257909	XM_005257909			ENST00000582263	THC2721148		chr17:38095601-38095660	hs|17q12
A_24_P310256	LGI4	Homo sapiens leucine-rich repeat LGI family, member 4 (LGI4), mRNA [NM_139284]	5.2347	39.247	A	P	2.11291	7.49747	NM_139284	NM_139284	NM_139284	Hs.65256	163175	ENST00000591840	THC2607985	GO:0005615(extracellular space)|GO:0008344(adult locomotory behavior)|GO:0014009(glial cell proliferation)|GO:0022011(myelination in peripheral nervous system)|GO:0042551(neuron maturation)	chr19:35615711-35615652	hs|19q13.12
A_33_P3391076	MBNL2	Homo sapiens muscleblind-like splicing regulator 2 (MBNL2), transcript variant 3, mRNA [NM_207304]	48.2788	148.909	P	P	2.11112	3.08435	NM_207304	NM_207304	NM_207304	Hs.657347	10150	ENST00000469707	THC2571554	GO:0000381(regulation of alternative nuclear mRNA splicing, via spliceosome)|GO:0005634(nucleus)|GO:0005737(cytoplasm)|GO:0006397(mRNA processing)|GO:0008380(RNA splicing)|GO:0043484(regulation of RNA splicing)|GO:0046872(metal ion binding)	chr13:97999137-97999196	hs|13q32.1
A_23_P372923	FGFR1	Homo sapiens fibroblast growth factor receptor 1 (FGFR1), transcript variant 13, mRNA [NM_001174066]	112.755	237.571	P	P	2.10755	2.10697	NM_001174066	NM_001174066	NM_001174066	Hs.264887	2260	ENST00000440174	NP319734	GO:0000122(negative regulation of transcription from RNA polymerase II promoter)|GO:0000165(MAPK cascade)|GO:0001501(skeletal system development)|GO:0001525(angiogenesis)|GO:0001657(ureteric bud development)|GO:0001701(in utero embryonic development)|GO:0001759(organ induction)|GO:0001764(neuron migration)|GO:0002053(positive regulation of mesenchymal cell proliferation)|GO:0002062(chondrocyte di…	chr8:38315032-38314973	hs|8p11.22
A_32_P219279	ELFN2	Homo sapiens extracellular leucine-rich repeat and fibronectin type III domain containing 2 (ELFN2), transcript variant 1, mRNA [NM_052906]	4.13743	30.8398	A	P	2.10676	7.45385	NM_052906	NM_052906	NM_052906	Hs.660812	114794	ENST00000613079	THC2606195	GO:0004864(protein phosphatase inhibitor activity)|GO:0005615(extracellular space)|GO:0010923(negative regulation of phosphatase activity)|GO:0016021(integral to membrane)|GO:0019902(phosphatase binding)	chr22:37764246-37764187	hs|22q13.1
A_33_P3257944			493.338	943.444	P	P	2.1061	1.91237	ENST00000443413					ENST00000443413			chrY:5661673-5661614	hs|Yp11.2
A_33_P3350778	ZNF699	Homo sapiens zinc finger protein 699 (ZNF699), mRNA [NM_198535]	6.33131	47.1385	A	P	2.10555	7.44531	NM_198535	NM_198535	NM_198535	Hs.633842	374879	ENST00000308650	THC2481479	GO:0003677(DNA binding)|GO:0003700(sequence-specific DNA binding transcription factor activity)|GO:0005634(nucleus)|GO:0006351(transcription, DNA-dependent)|GO:0006355(regulation of transcription, DNA-dependent)|GO:0046872(metal ion binding)	chr19:9406045-9405986	hs|19p13.2
A_33_P3329740			1673.31	2945.16	P	P	2.10417	1.76008									chrX:040749868-040749809	hs|Xp11.4
A_23_P14083	AMIGO2	Homo sapiens adhesion molecule with Ig-like domain 2 (AMIGO2), transcript variant 2, mRNA [NM_181847]	782.862	1496.11	P	P	2.1039	1.91108	NM_181847	NM_181847	NM_181847	Hs.121520	347902	ENST00000429635	THC2482870	GO:0005515(protein binding)|GO:0005634(nucleus)|GO:0005886(plasma membrane)|GO:0007156(homophilic cell adhesion)|GO:0007157(heterophilic cell-cell adhesion)|GO:0007420(brain development)|GO:0016021(integral to membrane)|GO:0043066(negative regulation of apoptotic process)|GO:0043069(negative regulation of programmed cell death)	chr12:47470990-47470931	hs|12q13.11
A_33_P3215178	PIGQ	Homo sapiens phosphatidylinositol glycan anchor biosynthesis, class Q (PIGQ), transcript variant 2, mRNA [NM_004204]	8.33945	61.9816	A	P	2.10371	7.43233	NM_004204	NM_004204	NM_004204	Hs.744949	9091	ENST00000409527	THC2531638	GO:0000506(glycosylphosphatidylinositol-N-acetylglucosaminyltransferase (GPI-GnT) complex)|GO:0005789(endoplasmic reticulum membrane)|GO:0005975(carbohydrate metabolic process)|GO:0006501(C-terminal protein lipidation)|GO:0016021(integral to membrane)|GO:0016254(preassembly of GPI anchor in ER membrane)|GO:0017176(phosphatidylinositol N-acetylglucosaminyltransferase activity)|GO:0043687(post-tran…	chr16:632976-633035	hs|16p13.3
A_23_P94159	FBXO25	Homo sapiens F-box protein 25 (FBXO25), transcript variant 1, mRNA [NM_183421]	2202.46	3875.76	P	P	2.10347	1.75974	NM_183421	NM_183421	NM_183421	Hs.438454	26260	ENST00000350302	THC2753724	GO:0000151(ubiquitin ligase complex)|GO:0003779(actin binding)|GO:0004842(ubiquitin-protein ligase activity)|GO:0005515(protein binding)|GO:0005634(nucleus)|GO:0005730(nucleolus)|GO:0016567(protein ubiquitination)|GO:0019005(SCF ubiquitin ligase complex)	chr8:418943-419002	hs|8p23.3
A_23_P164035	PSMC5	Homo sapiens proteasome (prosome, macropain) 26S subunit, ATPase, 5 (PSMC5), transcript variant 1, mRNA [NM_002805]	698.141	1333.26	P	P	2.10159	1.90972	NM_002805	NM_002805	NM_002805	Hs.79387	5705	ENST00000581842	THC2617005	GO:0000082(G1/S transition of mitotic cell cycle)|GO:0000209(protein polyubiquitination)|GO:0000278(mitotic cell cycle)|GO:0000502(proteasome complex)|GO:0002474(antigen processing and presentation of peptide antigen via MHC class I)|GO:0002479(antigen processing and presentation of exogenous peptide antigen via MHC class I, TAP-dependent)|GO:0003712(transcription cofactor activity)|GO:0005515(pr…	chr17:61907288-61907530	hs|17q23.3
A_23_P393645	ADAMTS13	Homo sapiens ADAM metallopeptidase with thrombospondin type 1 motif, 13 (ADAMTS13), transcript variant 1, mRNA [NM_139025]	123.975	260.556	P	P	2.10047	2.10169	NM_139025	NM_139025	NM_139025	Hs.131433	11093	ENST00000371929	NP303500	GO:0004222(metalloendopeptidase activity)|GO:0005178(integrin binding)|GO:0005509(calcium ion binding)|GO:0005515(protein binding)|GO:0005578(proteinaceous extracellular matrix)|GO:0005615(extracellular space)|GO:0005788(endoplasmic reticulum lumen)|GO:0006493(protein O-linked glycosylation)|GO:0006508(proteolysis)|GO:0007160(cell-matrix adhesion)|GO:0007229(integrin-mediated signaling pathway)|G…	chr9:136324399-136324458	hs|9q34.2
A_33_P3317198	GTF2F2	Homo sapiens general transcription factor IIF, polypeptide 2, 30kDa (GTF2F2), mRNA [NM_004128]	924.223	1762.68	P	P	2.09728	1.90721	NM_004128	NM_004128	NM_004128	Hs.654582	2963	ENST00000340473	THC2461459	GO:0000398(nuclear mRNA splicing, via spliceosome)|GO:0003677(DNA binding)|GO:0005515(protein binding)|GO:0005524(ATP binding)|GO:0005634(nucleus)|GO:0005654(nucleoplasm)|GO:0005674(transcription factor TFIIF complex)|GO:0006355(regulation of transcription, DNA-dependent)|GO:0006366(transcription from RNA polymerase II promoter)|GO:0006367(transcription initiation from RNA polymerase II promoter)…	chr13:45858028-45858087	hs|13q14.13
A_21_P0000386	SNORD89	Homo sapiens small nucleolar RNA, C/D box 89 (SNORD89), small nucleolar RNA [NR_003070]	83.7707	175.82	P	P	2.09663	2.09883	NR_003070	NR_003070	NR_003070	Hs.656503	692205		THC2498573		chr2:101889457-101889398	hs|2q11.2
A_22_P00002040	lnc-BHLHE41-2	Homo sapiens cDNA FLJ31399 fis, clone NT2NE1000181. [AK055961]	1449.91	2545.27	P	P	2.09449	1.75546	lnc-BHLHE41-2:7		AK055961				THC2493237		chr12:26106000-26105941	hs|12p12.1
A_33_P3322519	VWA5B2	Homo sapiens von Willebrand factor A domain containing 5B2 (VWA5B2), mRNA [NM_138345]	91.483	191.824	P	P	2.09395	2.09683	NM_138345	NM_138345	NM_138345	Hs.584997	90113	ENST00000426955	THC2601218		chr3:183960057-183960116	hs|3q27.1
A_33_P3300237	DNMBP-AS1	Homo sapiens DNMBP antisense RNA 1 (DNMBP-AS1), long non-coding RNA [NR_024130]	4.0414	29.7337	A	P	2.09301	7.35728	NR_024130	NR_024130	NR_024130	Hs.656104	100188954		THC2609270		chr10:101718652-101718711	hs|10q24.2
A_32_P164246	FOXQ1	Homo sapiens forkhead box Q1 (FOXQ1), mRNA [NM_033260]	7743.6	14891.6	P	P	2.09216	1.92308	NM_033260	NM_033260	NM_033260	Hs.591352	94234		THC2473229	GO:0000981(sequence-specific DNA binding RNA polymerase II transcription factor activity)|GO:0005634(nucleus)|GO:0006357(regulation of transcription from RNA polymerase II promoter)|GO:0006366(transcription from RNA polymerase II promoter)|GO:0031069(hair follicle morphogenesis)|GO:0043565(sequence-specific DNA binding)	chr6:1314629-1314688	hs|6p25.3
A_23_P136172	TMEM68	Homo sapiens transmembrane protein 68 (TMEM68), transcript variant 2, mRNA [NM_152417]	277.649	528.586	P	P	2.09144	1.90379	NM_152417	NM_152417	NM_152417	Hs.420076	137695	ENST00000617977	THC2492651	GO:0008152(metabolic process)|GO:0016021(integral to membrane)|GO:0016746(transferase activity, transferring acyl groups)	chr8:56652369-56652310	hs|8q12.1
A_33_P3300975	HOXC4	Homo sapiens homeobox C4 (HOXC4), transcript variant 1, mRNA [NM_014620]	27.8905	85.1332	P	P	2.09128	3.05241	NM_014620	NM_014620	NM_014620	Hs.549040	3221	ENST00000430889	THC2474518	GO:0003700(sequence-specific DNA binding transcription factor activity)|GO:0005515(protein binding)|GO:0005634(nucleus)|GO:0006351(transcription, DNA-dependent)|GO:0006355(regulation of transcription, DNA-dependent)|GO:0009952(anterior/posterior pattern specification)|GO:0043565(sequence-specific DNA binding)|GO:0048562(embryonic organ morphogenesis)|GO:0051216(cartilage development)|GO:0071837(H…	chr12:54449755-54449814	hs|12q13.13
A_33_P3294881	CCDC174	Homo sapiens coiled-coil domain containing 174 (CCDC174), mRNA [NM_016474]	501.136	953.858	P	P	2.09076	1.90339	NM_016474	NM_016474	NM_016474	Hs.517820	51244	ENST00000611584	THC2618190	GO:0005654(nucleoplasm)	chr3:14712642-14712701	hs|3p25.1
A_33_P3262758	UNC93B1	Homo sapiens unc-93 homolog B1 (C. elegans) (UNC93B1), mRNA [NM_030930]	212.232	444.369	P	P	2.08986	2.09379	NM_030930	NM_030930	NM_030930	Hs.502989	81622	ENST00000227471	THC2652246	GO:0000139(Golgi membrane)|GO:0002224(toll-like receptor signaling pathway)|GO:0005764(lysosome)|GO:0005768(endosome)|GO:0005783(endoplasmic reticulum)|GO:0005789(endoplasmic reticulum membrane)|GO:0006886(intracellular protein transport)|GO:0016021(integral to membrane)|GO:0019886(antigen processing and presentation of exogenous peptide antigen via MHC class II)|GO:0032009(early phagosome)|GO:00…	chr11:67761226-67761167	hs|11q13.2
A_23_P324490	KIAA0355	Homo sapiens KIAA0355 (KIAA0355), mRNA [NM_014686]	323.165	614.864	P	P	2.08946	1.90263	NM_014686	NM_014686	NM_014686	Hs.330073	9710	ENST00000299505	THC2495260		chr19:34846363-34846422	hs|19q13.11
A_33_P3212665	HTATSF1P2	Homo sapiens HIV-1 Tat specific factor 1 pseudogene 2 (HTATSF1P2), non-coding RNA [NR_033884]	5.34198	39.1277	A	P	2.08832	7.32455	NR_033884	NR_033884	NR_033884	Hs.745279	401233		THC2644716		chr6:3022699-3022640	hs|6p25.2
A_33_P3257030	P3H4	Homo sapiens prolyl 3-hydroxylase family member 4 (non-enzymatic) (P3H4), mRNA [NM_006455]	1196.56	2096.21	P	P	2.08692	1.75186	NM_006455	NM_006455	NM_006455	Hs.446459	10609	ENST00000393928	THC2467707	GO:0000794(condensed nuclear chromosome)|GO:0000795(synaptonemal complex)|GO:0005730(nucleolus)|GO:0007130(synaptonemal complex assembly)	chr17:39958266-39958207	hs|17q21.2
A_24_P408047	PLEKHA4	Homo sapiens pleckstrin homology domain containing, family A (phosphoinositide binding specific) member 4 (PLEKHA4), transcript variant 1, mRNA [NM_020904]	1070.82	1874.15	P	P	2.08341	1.75019	NM_020904	NM_020904	NM_020904	Hs.9469	57664	ENST00000263265	THC2716396	GO:0005545(1-phosphatidylinositol binding)|GO:0005575(cellular_component)|GO:0005737(cytoplasm)|GO:0008150(biological_process)|GO:0016020(membrane)	chr19:49340415-49340356	hs|19q13.33
A_21_P0007726			87.7895	183.319	P	P	2.08228	2.08817	ENST00000552466					ENST00000552466			chr12:76084523-76084464	hs|12q21.2
A_23_P2573	TMEM117	Homo sapiens transmembrane protein 117 (TMEM117), transcript variant 1, mRNA [NM_032256]	93.2392	194.571	P	P	2.08042	2.0868	NM_032256	NM_032256	NM_032256	Hs.444668	84216	ENST00000266534	THC2659374	GO:0003674(molecular_function)|GO:0005783(endoplasmic reticulum)|GO:0008150(biological_process)|GO:0016021(integral to membrane)	chr12:44783288-44783347	hs|12q12
A_21_P0011960	LOC100506797	PREDICTED: Homo sapiens uncharacterized LOC100506797 (LOC100506797), transcript variant X1, ncRNA [XR_112377]	4.53852	32.9765	A	P	2.07984	7.26591	ENST00000449819	XR_112377	XR_112377	Hs.116176	100506797	ENST00000449819	THC2665394		chr2:118943807-118940840	hs|2q14.2
A_33_P3272483	ARFGAP2	Homo sapiens ADP-ribosylation factor GTPase activating protein 2 (ARFGAP2), transcript variant 1, mRNA [NM_032389]	887.873	1682.5	P	P	2.0763	1.89498	NM_032389	NM_032389	NM_032389	Hs.436204	84364	ENST00000524782	THC2470222	GO:0000139(Golgi membrane)|GO:0005730(nucleolus)|GO:0005737(cytoplasm)|GO:0005794(Golgi apparatus)|GO:0005886(plasma membrane)|GO:0008060(ARF GTPase activator activity)|GO:0008270(zinc ion binding)|GO:0015031(protein transport)|GO:0016192(vesicle-mediated transport)|GO:0032312(regulation of ARF GTPase activity)|GO:0043547(positive regulation of GTPase activity)	chr11:47185932-47185873	hs|11p11.2
A_33_P3402615	SLC6A9	Homo sapiens solute carrier family 6 (neurotransmitter transporter, glycine), member 9 (SLC6A9), transcript variant 2, mRNA [NM_201649]	805.7	1525.04	P	P	2.07257	1.89281	NM_201649	NM_201649	NM_201649	Hs.442590	6536	ENST00000372310	THC2615837	GO:0003333(amino acid transmembrane transport)|GO:0005328(neurotransmitter:sodium symporter activity)|GO:0005886(plasma membrane)|GO:0005887(integral to plasma membrane)|GO:0006810(transport)|GO:0006836(neurotransmitter transport)|GO:0015375(glycine:sodium symporter activity)|GO:0015816(glycine transport)|GO:0016020(membrane)|GO:0055085(transmembrane transport)	chr1:44462221-44462162	hs|1p34.1
A_23_P82738	RAD54B	Homo sapiens RAD54 homolog B (S. cerevisiae) (RAD54B), transcript variant 1, mRNA [NM_012415]	514.807	971.756	P	P	2.0636	1.88761	NM_012415	NM_012415	NM_012415	Hs.744229	25788	ENST00000611249	THC2472433	GO:0000724(double-strand break repair via homologous recombination)|GO:0003677(DNA binding)|GO:0003678(DNA helicase activity)|GO:0003724(RNA helicase activity)|GO:0005524(ATP binding)|GO:0005634(nucleus)|GO:0006312(mitotic recombination)|GO:0007131(reciprocal meiotic recombination)|GO:0015616(DNA translocase activity)|GO:0032508(DNA duplex unwinding)	chr8:95384415-95384356	hs|8q22.1
A_21_P0000081	ZFAND1	Homo sapiens zinc finger, AN1-type domain 1 (ZFAND1), transcript variant 3, mRNA [NM_001170797]	352.052	664.396	P	P	2.06291	1.88721	NM_001170797	NM_001170797	NM_001170797	Hs.655453	79752		THC2669487	GO:0008270(zinc ion binding)	chr8:82615253-82615194	hs|8q21.13
A_22_P00019588	ZC3H6	Homo sapiens zinc finger CCCH-type containing 6 (ZC3H6), mRNA [NM_198581]	26.28	79.0268	A	P	2.06279	3.00711	NM_198581	NM_198581	NM_198581	Hs.190477	376940	ENST00000502881	THC2473494	GO:0003674(molecular_function)|GO:0005575(cellular_component)|GO:0008150(biological_process)|GO:0046872(metal ion binding)	chr2:113091646-113091705	hs|2q13
A_33_P3368301	BOLA3	Homo sapiens bolA family member 3 (BOLA3), transcript variant 1, mRNA [NM_212552]	200.321	415.309	P	P	2.06202	2.07321	NM_212552	NM_212552	NM_212552	Hs.61472	388962	ENST00000505182	THC2615798	GO:0003674(molecular_function)|GO:0005575(cellular_component)|GO:0005576(extracellular region)|GO:0008150(biological_process)	chr2:74362565-74362528	hs|2p13.1
A_23_P153026	GAA	Homo sapiens glucosidase, alpha; acid (GAA), transcript variant 1, mRNA [NM_000152]	5557.89	10586.2	P	P	2.06135	1.90472	NM_000152	NM_000152	NM_000152	Hs.1437	2548	ENST00000390015	THC2466367	GO:0000023(maltose metabolic process)|GO:0002026(regulation of the force of heart contraction)|GO:0002086(diaphragm contraction)|GO:0003007(heart morphogenesis)|GO:0004558(alpha-glucosidase activity)|GO:0005764(lysosome)|GO:0005765(lysosomal membrane)|GO:0005980(glycogen catabolic process)|GO:0005985(sucrose metabolic process)|GO:0006006(glucose metabolic process)|GO:0007040(lysosome organization…	chr17:78093595-78093654	hs|17q25.3
A_22_P00002940	FLJ32255	Homo sapiens uncharacterized LOC643977 (FLJ32255), long non-coding RNA [NR_104643]	50.2007	150.465	P	P	2.05654	2.99727	NR_104643	NR_104643	NR_104643	Hs.535791	643977		THC2604473		chr5:42991004-42990945	hs|5p12
A_21_P0000308	SNORA9	Homo sapiens small nucleolar RNA, H/ACA box 9 (SNORA9), small nucleolar RNA [NR_002952]	522.348	983.581	P	P	2.05562	1.883	NR_002952	NR_002952	NR_002952	Hs.744745	677798	ENST00000577700	THC2605963		chr7:45025037-45024978	hs|7p13
A_23_P94053	TRRAP	Homo sapiens transformation/transcription domain-associated protein (TRRAP), transcript variant 2, mRNA [NM_003496]	403.887	760.284	P	P	2.05461	1.88242	NM_003496	NM_003496	NM_003496	Hs.203952	8295	ENST00000359863	THC2467326	GO:0000125(PCAF complex)|GO:0000812(Swr1 complex)|GO:0003712(transcription cofactor activity)|GO:0003713(transcription coactivator activity)|GO:0005515(protein binding)|GO:0005634(nucleus)|GO:0005654(nucleoplasm)|GO:0005794(Golgi apparatus)|GO:0006281(DNA repair)|GO:0006325(chromatin organization)|GO:0006351(transcription, DNA-dependent)|GO:0006355(regulation of transcription, DNA-dependent)|GO:0…	chr7:98610354-98610413	hs|7q22.1
A_33_P3250278	AGXT	Homo sapiens alanine-glyoxylate aminotransferase (AGXT), mRNA [NM_000030]	130.754	269.774	P	P	2.04839	2.06322	NM_000030	NM_000030	NM_000030	Hs.144567	189	ENST00000307503	THC2473125	GO:0004760(serine-pyruvate transaminase activity)|GO:0005102(receptor binding)|GO:0005515(protein binding)|GO:0005759(mitochondrial matrix)|GO:0005777(peroxisome)|GO:0005782(peroxisomal matrix)|GO:0008453(alanine-glyoxylate transaminase activity)|GO:0008483(transaminase activity)|GO:0009436(glyoxylate catabolic process)|GO:0016597(amino acid binding)|GO:0019265(glycine biosynthetic process, by tr…	chr2:241818463-241818522	hs|2q37.3
A_23_P315933	ABHD11	Homo sapiens abhydrolase domain containing 11 (ABHD11), transcript variant 1, mRNA [NM_148912]	3422.81	5929.91	P	P	2.04587	1.73247	NM_148912	NM_148912	NM_148912	Hs.647045	83451	ENST00000497897	THC2483689	GO:0003674(molecular_function)|GO:0005575(cellular_component)|GO:0005739(mitochondrion)|GO:0008150(biological_process)|GO:0008152(metabolic process)|GO:0016787(hydrolase activity)	chr7:73150523-73150464	hs|7q11.23
A_23_P16915	QPCT	Homo sapiens glutaminyl-peptide cyclotransferase (QPCT), mRNA [NM_012413]	792.873	1487.52	P	P	2.04367	1.87611	NM_012413	NM_012413	NM_012413	Hs.79033	25797	ENST00000469098	THC2775284	GO:0006464(cellular protein modification process)|GO:0008270(zinc ion binding)|GO:0016603(glutaminyl-peptide cyclotransferase activity)|GO:0017186(peptidyl-pyroglutamic acid biosynthetic process, using glutaminyl-peptide cyclotransferase)|GO:0070062(extracellular vesicular exosome)	chr2:37599594-37599862	hs|2p22.2
A_33_P3283485		PREDICTED: Homo sapiens uncharacterized LOC440337 (LOC440337), misc_RNA [XR_109251]	4.99428	35.0518	A	P	2.04332	7.0184	XR_109251	XR_109251	XR_109251	Hs.683875			THC2688565		chr16:6427992-6428051	hs|16p13.3
A_32_P25050	RDH10	Homo sapiens retinol dehydrogenase 10 (all-trans) (RDH10), mRNA [NM_172037]	399.014	748.423	P	P	2.04292	1.87568	NM_172037	NM_172037	NM_172037	Hs.244940	157506	ENST00000240285	THC2470459	GO:0001523(retinoid metabolic process)|GO:0001656(metanephros development)|GO:0001701(in utero embryonic development)|GO:0002138(retinoic acid biosynthetic process)|GO:0004745(retinol dehydrogenase activity)|GO:0005634(nucleus)|GO:0005737(cytoplasm)|GO:0005789(endoplasmic reticulum membrane)|GO:0007601(visual perception)|GO:0007603(phototransduction, visible light)|GO:0008406(gonad development)|G…	chr8:74236460-74236519	hs|8q21.11
A_23_P211212	COL18A1	Homo sapiens collagen, type XVIII, alpha 1 (COL18A1), transcript variant 1, mRNA [NM_030582]	45.4806	135.263	P	P	2.04174	2.97409	NM_030582	NM_030582	NM_030582	Hs.517356	80781	ENST00000359759	THC2469549	GO:0001525(angiogenesis)|GO:0001886(endothelial cell morphogenesis)|GO:0005198(structural molecule activity)|GO:0005515(protein binding)|GO:0005576(extracellular region)|GO:0005581(collagen)|GO:0005604(basement membrane)|GO:0005615(extracellular space)|GO:0005788(endoplasmic reticulum lumen)|GO:0007155(cell adhesion)|GO:0007601(visual perception)|GO:0008284(positive regulation of cell proliferati…	chr21:46933558-46933617	hs|21q22.3
A_24_P11462	AZIN2	Homo sapiens antizyme inhibitor 2 (AZIN2), transcript variant 1, mRNA [NM_052998]	42.0767	125.107	P	P	2.04124	2.9733	NM_052998	NM_052998	NM_052998	Hs.101807	113451	ENST00000294517	THC2488955	GO:0003824(catalytic activity)|GO:0005515(protein binding)|GO:0005634(nucleus)|GO:0005739(mitochondrion)|GO:0005801(cis-Golgi network)|GO:0005802(trans-Golgi network)|GO:0005829(cytosol)|GO:0006591(ornithine metabolic process)|GO:0006595(polyamine metabolic process)|GO:0006596(polyamine biosynthetic process)|GO:0007283(spermatogenesis)|GO:0015489(putrescine transmembrane transporter activity)|GO:…	chr1:33585912-33585971	hs|1p35.1
A_24_P129417	BMP1	Homo sapiens bone morphogenetic protein 1 (BMP1), transcript variant 1, mRNA [NM_001199]	122.311	251.446	P	P	2.03821	2.05579	NM_001199	NM_001199	NM_001199	Hs.1274	649	ENST00000471755	THC2477847	GO:0001501(skeletal system development)|GO:0001502(cartilage condensation)|GO:0001503(ossification)|GO:0004222(metalloendopeptidase activity)|GO:0005125(cytokine activity)|GO:0005509(calcium ion binding)|GO:0005576(extracellular region)|GO:0005578(proteinaceous extracellular matrix)|GO:0005615(extracellular space)|GO:0005794(Golgi apparatus)|GO:0006508(proteolysis)|GO:0007275(multicellular organi…	chr8:22054314-22054772	hs|8p21.3
A_23_P331670	PYGB	Homo sapiens phosphorylase, glycogen; brain (PYGB), mRNA [NM_002862]	1842.81	3185.52	P	P	2.03767	1.72862	NM_002862	NM_002862	NM_002862	Hs.368157	5834	ENST00000216962	NP097312	GO:0005737(cytoplasm)|GO:0005975(carbohydrate metabolic process)|GO:0005980(glycogen catabolic process)|GO:0006006(glucose metabolic process)|GO:0008184(glycogen phosphorylase activity)|GO:0009405(pathogenesis)|GO:0016020(membrane)|GO:0030170(pyridoxal phosphate binding)|GO:0044281(small molecule metabolic process)|GO:0070062(extracellular vesicular exosome)	chr20:25278326-25278385	hs|20p11.21
A_23_P254353	NOXA1	Homo sapiens NADPH oxidase activator 1 (NOXA1), transcript variant 1, mRNA [NM_006647]	552.823	1035.12	P	P	2.03724	1.87242	NM_006647	NM_006647	NM_006647	Hs.495554	10811	ENST00000392815	NP1154124	GO:0005515(protein binding)|GO:0005737(cytoplasm)|GO:0006801(superoxide metabolic process)|GO:0010310(regulation of hydrogen peroxide metabolic process)|GO:0016176(superoxide-generating NADPH oxidase activator activity)|GO:0017124(SH3 domain binding)|GO:0019899(enzyme binding)|GO:0043020(NADPH oxidase complex)|GO:0043085(positive regulation of catalytic activity)|GO:0048365(Rac GTPase binding)|GO…	chr9:140328686-140328745	hs|9q34.3
A_33_P3404889		latrophilin 2 [Source:HGNC Symbol;Acc:HGNC:18582] [ENST00000370725]	5.47525	38.1618	A	P	2.03601	6.96988	ENST00000370725	XM_006710485	XM_006710485	Hs.24212		ENST00000370725	NP1249049		chr1:82452653-82452712	hs|1p31.1
A_33_P3537861	LOC100126448	Homo sapiens isolate HA_003373 chromosome X unknown mRNA. [EF565113]	5.04165	35.1165	A	P	2.03531	6.96528	EF565113		EF565113	Hs.695846	100126448				chrX:121376384-121376443	hs|Xq25
A_24_P62530	RHOU	Homo sapiens ras homolog family member U (RHOU), transcript variant 1, mRNA [NM_021205]	169.222	347.149	P	P	2.03225	2.05145	NM_021205	NM_021205	NM_021205	Hs.647774	58480	ENST00000366691	THC2602064	GO:0000082(G1/S transition of mitotic cell cycle)|GO:0000139(Golgi membrane)|GO:0002102(podosome)|GO:0003924(GTPase activity)|GO:0005515(protein binding)|GO:0005525(GTP binding)|GO:0005829(cytosol)|GO:0005886(plasma membrane)|GO:0005925(focal adhesion)|GO:0006184(GTP catabolic process)|GO:0007010(cytoskeleton organization)|GO:0007264(small GTPase mediated signal transduction)|GO:0008360(regulatio…	chr1:228882099-228882158	hs|1q42.13
A_33_P3270192	DIS3L2	DIS3 like 3'-5' exoribonuclease 2 [Source:HGNC Symbol;Acc:HGNC:28648] [ENST00000409401]	194.501	398.905	P	P	2.03153	2.05092	ENST00000409401		AW834780	Hs.735545	129563	ENST00000409401	THC2613062	GO:0000175(3'-5'-exoribonuclease activity)|GO:0000287(magnesium ion binding)|GO:0000291(nuclear-transcribed mRNA catabolic process, exonucleolytic)|GO:0000932(cytoplasmic mRNA processing body)|GO:0004540(ribonuclease activity)|GO:0005515(protein binding)|GO:0005737(cytoplasm)|GO:0005844(polysome)|GO:0007067(mitosis)|GO:0008266(poly(U) RNA binding)|GO:0008285(negative regulation of cell proliferat…	chr2:232996514-232996573	hs|2q37.1
A_33_P3388016	TMA7	Homo sapiens translation machinery associated 7 homolog (S. cerevisiae) (TMA7), mRNA [NM_015933]	1162.24	2005.29	P	P	2.03073	1.72537	NM_015933	NM_015933	NM_015933	Hs.356440	51372	ENST00000477624	THC2469917		chr3:48485479-48485538	hs|3p21.31
A_19_P00321361	LINC-PINT	Homo sapiens long intergenic non-protein coding RNA, p53 induced transcript (LINC-PINT), transcript variant 4, long non-coding RNA [NR_109851]	217.33	444.82	P	P	2.02579	2.04675	NR_109851	NR_109851	NR_109851	Hs.744176	378805		THC2504206		chr7:130628992-130628933	hs|7q32.3
A_19_P00315804	VLDLR-AS1	Homo sapiens VLDLR antisense RNA 1 (VLDLR-AS1), long non-coding RNA [NR_015375]	29.4624	86.8853	P	P	2.02562	2.94903	NR_015375	NR_015375		Hs.416043	401491		THC2650821		chr9:2536421-2536362	hs|9p24.2
A_22_P00010760			478.889	893.003	P	P	2.02383	1.86474	ENST00000563424					ENST00000563424	THC2652817		chr16:50683056-50683115	hs|16q12.1
A_33_P3256510	KCNK12	Homo sapiens potassium channel, two pore domain subfamily K, member 12 (KCNK12), mRNA [NM_022055]	25.3726	74.7056	P	P	2.02259	2.94435	NM_022055	NM_022055	NM_022055	Hs.591586	56660	ENST00000327876		GO:0005244(voltage-gated ion channel activity)|GO:0005267(potassium channel activity)|GO:0016021(integral to membrane)|GO:0034765(regulation of ion transmembrane transport)|GO:0071805(potassium ion transmembrane transport)	chr2:47747995-47747936	hs|2p21
A_21_P0002754			5.31413	36.4659	A	P	2.01958	6.86207	ENST00000461528					ENST00000461528			chr3:78343084-78343143	hs|3p12.3
A_33_P3244998	ODF2L	Homo sapiens outer dense fiber of sperm tails 2-like (ODF2L), transcript variant 2, mRNA [NM_001007022]	19155.8	32392.7	P	P	2.01576	1.69101	NM_001007022	NM_001007022	NM_001007022	Hs.149360	57489	ENST00000295025	NP1161795	GO:0005813(centrosome)	chr1:86816981-86816922	hs|1p22.3
A_23_P134714	HRSP12	Homo sapiens heat-responsive protein 12 (HRSP12), mRNA [NM_005836]	1507.29	2588.44	P	P	2.01341	1.71729	NM_005836	NM_005836	NM_005836	Hs.18426	10247	ENST00000522791	THC2606400	GO:0004519(endonuclease activity)|GO:0005634(nucleus)|GO:0005737(cytoplasm)|GO:0005739(mitochondrion)|GO:0006449(regulation of translational termination)|GO:0019239(deaminase activity)|GO:0070062(extracellular vesicular exosome)|GO:0090305(nucleic acid phosphodiester bond hydrolysis)	chr8:99114874-99114815	hs|8q22.2
A_22_P00024564	LOC102724094	Homo sapiens uncharacterized LOC102724094 (LOC102724094), transcript variant 1, long non-coding RNA [NR_120519]	26.3112	77.0168	P	P	2.01143	2.92715	NR_120519	NR_120519	NR_120519		102724094		THC2549675		chr7:100658538-100658479	hs|7q22.1
A_23_P147431	LYN	Homo sapiens LYN proto-oncogene, Src family tyrosine kinase (LYN), transcript variant 1, mRNA [NM_002350]	1720.74	2952.13	P	P	2.00983	1.71562	NM_002350	NM_002350	NM_002350	Hs.491767	4067	ENST00000519728	THC2774943	GO:0001782(B cell homeostasis)|GO:0001817(regulation of cytokine production)|GO:0001932(regulation of protein phosphorylation)|GO:0001933(negative regulation of protein phosphorylation)|GO:0002431(Fc receptor mediated stimulatory signaling pathway)|GO:0002513(tolerance induction to self antigen)|GO:0002553(histamine secretion by mast cell)|GO:0002576(platelet degranulation)|GO:0002762(negative re…	chr8:56922829-56922888	hs|8q12.1
A_33_P3341154	INTS1	Homo sapiens integrator complex subunit 1 (INTS1), mRNA [NM_001080453]	20.0751	58.6806	A	P	2.00876	2.92306	NM_001080453	NM_001080453	NM_001080453	Hs.532188	26173	ENST00000404767	THC2638497	GO:0001833(inner cell mass cell proliferation)|GO:0016020(membrane)|GO:0016021(integral to membrane)|GO:0016180(snRNA processing)|GO:0031965(nuclear membrane)|GO:0032039(integrator complex)|GO:0034474(U2 snRNA 3'-end processing)|GO:0043154(negative regulation of cysteine-type endopeptidase activity involved in apoptotic process)	chr7:1518128-1518069	hs|7p22.3
A_33_P3355014	TMEM229B	Homo sapiens transmembrane protein 229B (TMEM229B), mRNA [NM_182526]	39.1948	114.554	P	P	2.00851	2.92268	NM_182526	NM_182526	NM_182526	Hs.509707	161145	ENST00000357461	THC2492727	GO:0016021(integral to membrane)	chr14:67937042-67936983	hs|14q24.1
A_23_P96599	TMSB15B	Homo sapiens thymosin beta 15B (TMSB15B), mRNA [NM_194324]	19.9303	58.1422	A	P	2.00499	2.91728	NM_194324	NM_194324	NM_194324	Hs.709594	286527	ENST00000569577	THC2496991	GO:0003785(actin monomer binding)|GO:0005737(cytoplasm)|GO:0005856(cytoskeleton)|GO:0007015(actin filament organization)|GO:0042989(sequestering of actin monomers)	chrX:103220407-103220466	hs|Xq22.2
A_33_P3355040	LOC728903	Homo sapiens cDNA FLJ36403 fis, clone THYMU2009948. [AK093722]	19.1495	55.838	P	P	2.00408	2.91589	AK093722		AK093722		728903		THC2534222		chr9:44239592-44239545	hs|9p11.2
A_23_P30464	PRR7	Homo sapiens proline rich 7 (synaptic) (PRR7), transcript variant 1, mRNA [NM_030567]	2652.48	4542.47	P	P	2.0032	1.71254	NM_030567	NM_030567	NM_030567	Hs.534492	80758	ENST00000502922	THC2480457	GO:0016021(integral to membrane)|GO:0030054(cell junction)|GO:0045211(postsynaptic membrane)	chr5:176883144-176883203	hs|5q35.3
A_23_P83714	ZNF707	Homo sapiens zinc finger protein 707 (ZNF707), transcript variant 1, mRNA [NM_173831]	419.774	777.723	P	P	2.00274	1.85272	NM_173831	NM_173831	NM_173831	Hs.521922	286075	ENST00000533031	THC2475587	GO:0003677(DNA binding)|GO:0005634(nucleus)|GO:0006351(transcription, DNA-dependent)|GO:0006355(regulation of transcription, DNA-dependent)|GO:0046872(metal ion binding)	chr8:144777433-144777492	hs|8q24.3
A_32_P32254	COL6A1	Homo sapiens collagen, type VI, alpha 1 (COL6A1), mRNA [NM_001848]	19.9213	58.0378	P	P	2.00242	2.91336	NM_001848	NM_001848	NM_001848	Hs.474053	1291	ENST00000361866	THC2582340	GO:0001649(osteoblast differentiation)|GO:0005576(extracellular region)|GO:0005578(proteinaceous extracellular matrix)|GO:0005589(collagen type VI)|GO:0005765(lysosomal membrane)|GO:0005788(endoplasmic reticulum lumen)|GO:0007155(cell adhesion)|GO:0007411(axon guidance)|GO:0016020(membrane)|GO:0022617(extracellular matrix disassembly)|GO:0030198(extracellular matrix organization)|GO:0030574(colla…	chr21:47424836-47424895	hs|21q22.3
A_23_P41159	PPP4R2	Homo sapiens protein phosphatase 4, regulatory subunit 2 (PPP4R2), mRNA [NM_174907]	48.8855	142.298	P	P	2.00078	2.91084	NM_174907	NM_174907	NM_174907	Hs.431092	151987	ENST00000356692	THC2472147	GO:0002244(hemopoietic progenitor cell differentiation)|GO:0005515(protein binding)|GO:0005634(nucleus)|GO:0005654(nucleoplasm)|GO:0005737(cytoplasm)|GO:0005813(centrosome)|GO:0006397(mRNA processing)|GO:0006464(cellular protein modification process)|GO:0008380(RNA splicing)|GO:0010569(regulation of double-strand break repair via homologous recombination)|GO:0030289(protein phosphatase 4 complex)…	chr3:73114662-73114721	hs|3p13
A_33_P3222769	PRR25	Homo sapiens proline rich 25 (PRR25), mRNA [NM_001013638]	532.673	986.284	P	P	2.00072	1.85157	NM_001013638	NM_001013638	NM_001013638	Hs.528461	388199	ENST00000301698	NP366233		chr16:863802-863861	hs|16p13.3
A_23_P109907	ILDR1	Homo sapiens immunoglobulin-like domain containing receptor 1 (ILDR1), transcript variant 2, mRNA [NM_175924]	7948.12	318.526	P	P	-11.8437	0.0400757	NM_175924	NM_175924	NM_175924	Hs.98484	286676	ENST00000344209	NP852727	GO:0005829(cytosol)|GO:0005886(plasma membrane)|GO:0006898(receptor-mediated endocytosis)|GO:0016021(integral to membrane)|GO:0070506(high-density lipoprotein particle receptor activity)|GO:0090277(positive regulation of peptide hormone secretion)	chr3:121707033-121706974	hs|3q13.33
A_24_P213354		ribosomal protein L17 pseudogene 50 [Source:HGNC Symbol;Acc:HGNC:45098] [ENST00000396131]	9373.35	456.311	P	P	-11.1264	0.0486817	ENST00000396131					ENST00000396131	THC2598763		chr10:74765608-74765591	hs|10q22.1
A_33_P3224331	DDX3Y	Homo sapiens DEAD (Asp-Glu-Ala-Asp) box helicase 3, Y-linked (DDX3Y), transcript variant 2, mRNA [NM_004660]	677.168	5.80538	P	A	-9.10487	0.00857303	NM_004660	NM_004660	NM_004660	Hs.99120	8653	ENST00000336079	THC2467050	GO:0003677(DNA binding)|GO:0003723(RNA binding)|GO:0004386(helicase activity)|GO:0005524(ATP binding)|GO:0005634(nucleus)|GO:0005737(cytoplasm)|GO:0008152(metabolic process)|GO:0016020(membrane)	chrY:15032230-15032289	hs|Yq11.21
A_33_P3284253	GYG2	Homo sapiens glycogenin 2 (GYG2), transcript variant 4, mRNA [NM_001184703]	439.514	4.03367	P	A	-8.97501	0.00917757	NM_001184703	NM_001184703	NM_001184703	Hs.567381	8908	ENST00000382965	NP1470923	GO:0005829(cytosol)|GO:0005975(carbohydrate metabolic process)|GO:0005978(glycogen biosynthetic process)|GO:0005980(glycogen catabolic process)|GO:0006006(glucose metabolic process)|GO:0008466(glycogenin glucosyltransferase activity)|GO:0009405(pathogenesis)|GO:0044281(small molecule metabolic process)	chrX:2761323-2761382	hs|Xp22.33
A_21_P0006594	TTTY15	Homo sapiens testis-specific transcript, Y-linked 15 (non-protein coding) (TTTY15), long non-coding RNA [NR_001545]	283.953	4.01974	P	A	-8.14907	0.0141564	NR_001545	NR_001545	NR_001545	Hs.433656	64595	ENST00000457658	THC2753801		chrY:14774622-14776614	hs|Yq11.21
A_24_P237511	EIF1AY	Homo sapiens eukaryotic translation initiation factor 1A, Y-linked (EIF1AY), transcript variant 1, mRNA [NM_004681]	251.107	3.89993	P	A	-7.97247	0.0155309	NM_004681	NM_004681	NM_004681	Hs.461178	9086	ENST00000361365	THC2462230	GO:0003743(translation initiation factor activity)|GO:0005515(protein binding)|GO:0006413(translational initiation)	chrY:22754620-22754679	hs|Yq11.223
A_33_P3335624	PSMD10	proteasome (prosome, macropain) 26S subunit, non-ATPase, 10 [Source:HGNC Symbol;Acc:HGNC:9555] [ENST00000338548]	890.331	58.7387	P	P	-7.65824	0.065974	ENST00000338548				5716	ENST00000338548	THC2639814	GO:0000082(G1/S transition of mitotic cell cycle)|GO:0000122(negative regulation of transcription from RNA polymerase II promoter)|GO:0000209(protein polyubiquitination)|GO:0000278(mitotic cell cycle)|GO:0000502(proteasome complex)|GO:0002474(antigen processing and presentation of peptide antigen via MHC class I)|GO:0002479(antigen processing and presentation of exogenous peptide antigen via MHC …	chrX:107331777-107331718	hs|Xq22.3
A_24_P53778	ITLN2	Homo sapiens intelectin 2 (ITLN2), mRNA [NM_080878]	332.092	6.31375	P	A	-7.58706	0.0190121	NM_080878	NM_080878	NM_080878	Hs.385631	142683	ENST00000494442	THC2479048	GO:0005576(extracellular region)|GO:0030246(carbohydrate binding)	chr1:160915027-160914968	hs|1q23.3
A_23_P137238	KDM5D	Homo sapiens lysine (K)-specific demethylase 5D (KDM5D), transcript variant 2, mRNA [NM_004653]	340.752	7.48296	P	A	-7.31235	0.0219601	NM_004653	NM_004653	NM_004653	Hs.80358	8284	ENST00000492117	THC2498998	GO:0003677(DNA binding)|GO:0005575(cellular_component)|GO:0005654(nucleoplasm)|GO:0006325(chromatin organization)|GO:0008270(zinc ion binding)|GO:0016706(oxidoreductase activity, acting on paired donors, with incorporation or reduction of molecular oxygen, 2-oxoglutarate as one donor, and incorporation of one atom each of oxygen into both donors)|GO:0032453(histone demethylase activity (H3-K4 spe…	chrY:21867829-21867770	hs|Yq11.222
A_33_P3217700	USP9Y	Homo sapiens ubiquitin specific peptidase 9, Y-linked (USP9Y), mRNA [NM_004654]	207.124	4.57929	P	A	-7.29948	0.0221089	NM_004654	NM_004654	NM_004654	Hs.598540	8287	ENST00000338981	THC2624470	GO:0004197(cysteine-type endopeptidase activity)|GO:0004843(ubiquitin-specific protease activity)|GO:0005737(cytoplasm)|GO:0007179(transforming growth factor beta receptor signaling pathway)|GO:0007283(spermatogenesis)|GO:0008234(cysteine-type peptidase activity)|GO:0016477(cell migration)|GO:0016579(protein deubiquitination)|GO:0030509(BMP signaling pathway)|GO:0043161(proteasomal ubiquitin-depe…	chrY:14972382-14972441	hs|Yq11.21
A_33_P3253598	GYG2P1	Homo sapiens glycogenin 2 pseudogene 1 (GYG2P1), non-coding RNA [NR_033667]	227.324	5.03249	P	A	-7.29697	0.022138	NR_033667	NR_033667	NR_033667	Hs.546221	352887	ENST00000382963			chrY:14518023-14517964	hs|Yq11.21
A_33_P3404470	UNC93B1	Homo sapiens unc-93 homolog B1 (C. elegans) (UNC93B1), mRNA [NM_030930]	406.449	34.303	P	P	-6.9639	0.0843969	NM_030930	NM_030930	NM_030930	Hs.502989	81622	ENST00000525262	THC2466271	GO:0000139(Golgi membrane)|GO:0002224(toll-like receptor signaling pathway)|GO:0005764(lysosome)|GO:0005768(endosome)|GO:0005783(endoplasmic reticulum)|GO:0005789(endoplasmic reticulum membrane)|GO:0006886(intracellular protein transport)|GO:0016021(integral to membrane)|GO:0019886(antigen processing and presentation of exogenous peptide antigen via MHC class II)|GO:0032009(early phagosome)|GO:00…	chr11:67758829-67758771	hs|11q13.2
A_33_P3221448	ZNF264	Homo sapiens zinc finger protein 264 (ZNF264), mRNA [NM_003417]	340.062	36.8969	P	P	-6.25559	0.1085	NM_003417	NM_003417	NM_003417	Hs.515634	9422	ENST00000263095		GO:0003677(DNA binding)|GO:0005634(nucleus)|GO:0006351(transcription, DNA-dependent)|GO:0006355(regulation of transcription, DNA-dependent)|GO:0046872(metal ion binding)	chr19:57734112-57734171	hs|19q13.43
A_23_P210465	PI3	Homo sapiens peptidase inhibitor 3, skin-derived (PI3), mRNA [NM_002638]	1678.59	276.377	P	P	-5.89306	0.164648	NM_002638	NM_002638	NM_002638	Hs.112341	5266	ENST00000243924	THC2461616	GO:0004866(endopeptidase inhibitor activity)|GO:0004867(serine-type endopeptidase inhibitor activity)|GO:0005578(proteinaceous extracellular matrix)|GO:0007620(copulation)|GO:0010951(negative regulation of endopeptidase activity)|GO:0070062(extracellular vesicular exosome)	chr20:43804645-43804704	hs|20q13.12
A_23_P152655	ICAM2	Homo sapiens intercellular adhesion molecule 2 (ICAM2), transcript variant 5, mRNA [NM_000873]	1399.78	236.234	P	P	-5.8125	0.168765	NM_000873	NM_000873	NM_000873	Hs.431460	3384	ENST00000412356	THC2461498	GO:0001931(uropod)|GO:0005178(integrin binding)|GO:0005886(plasma membrane)|GO:0005887(integral to plasma membrane)|GO:0007155(cell adhesion)|GO:0016020(membrane)|GO:0016337(cell-cell adhesion)|GO:0030198(extracellular matrix organization)|GO:0050776(regulation of immune response)|GO:0070062(extracellular vesicular exosome)	chr17:62080019-62079960	hs|17q23.3
A_33_P3366321			148.303	7.45044	P	A	-5.73529	0.050238									chr16:072534469-072534410	hs|16q22.2
A_23_P500000	SCEL	Homo sapiens sciellin (SCEL), transcript variant 1, mRNA [NM_144777]	910.774	177.269	P	P	-5.34727	0.194636	NM_144777	NM_144777	NM_144777	Hs.534699	8796	ENST00000349847	THC2473891	GO:0001533(cornified envelope)|GO:0005515(protein binding)|GO:0005737(cytoplasm)|GO:0008270(zinc ion binding)|GO:0008544(epidermis development)|GO:0009790(embryo development)|GO:0030216(keratinocyte differentiation)|GO:0070062(extracellular vesicular exosome)	chr13:78218564-78218623	hs|13q22.3
A_22_P00008308	FOXD3-AS1	Homo sapiens FOXD3 antisense RNA 1 (head to head) (FOXD3-AS1), transcript variant 2, long non-coding RNA [NR_121635]	2829.68	668.009	P	P	-5.30419	0.236073	NR_121635	NR_121635	NR_121635	Hs.585161	100996301		THC2710965		chr1:63788046-63787987	hs|1p31.3
A_24_P289139	SH3KBP1	Homo sapiens SH3-domain kinase binding protein 1 (SH3KBP1), transcript variant 2, mRNA [NM_001024666]	714.249	112.939	P	P	-5.19373	0.158123	NM_001024666	NM_001024666	NM_001024666	Hs.726365	30011	ENST00000477102	NP1251004	GO:0005515(protein binding)|GO:0005829(cytosol)|GO:0005856(cytoskeleton)|GO:0005886(plasma membrane)|GO:0005911(cell-cell junction)|GO:0005925(focal adhesion)|GO:0006897(endocytosis)|GO:0006915(apoptotic process)|GO:0007010(cytoskeleton organization)|GO:0007173(epidermal growth factor receptor signaling pathway)|GO:0007267(cell-cell signaling)|GO:0008360(regulation of cell shape)|GO:0016477(cell …	chrX:19610255-19610196	hs|Xp22.12
A_23_P143817	MYLK	Homo sapiens myosin light chain kinase (MYLK), transcript variant 1, mRNA [NM_053025]	383.19	26.1473	P	P	-5.15177	0.0682359	NM_053025	NM_053025	NM_053025	Hs.477375	4638	ENST00000475616	THC2514570	GO:0001725(stress fiber)|GO:0003779(actin binding)|GO:0004683(calmodulin-dependent protein kinase activity)|GO:0004687(myosin light chain kinase activity)|GO:0005515(protein binding)|GO:0005516(calmodulin binding)|GO:0005524(ATP binding)|GO:0005737(cytoplasm)|GO:0005829(cytosol)|GO:0005911(cell-cell junction)|GO:0006468(protein phosphorylation)|GO:0006936(muscle contraction)|GO:0006939(smooth mus…	chr3:123333133-123333074	hs|3q21.1
A_24_P130936	DDX3Y	Homo sapiens DEAD (Asp-Glu-Ala-Asp) box helicase 3, Y-linked (DDX3Y), transcript variant 2, mRNA [NM_004660]	312.832	53.0438	P	P	-4.99685	0.16956	NM_004660	NM_004660	NM_004660	Hs.99120	8653	ENST00000623700	THC2693468	GO:0003677(DNA binding)|GO:0003723(RNA binding)|GO:0004386(helicase activity)|GO:0005524(ATP binding)|GO:0005634(nucleus)|GO:0005737(cytoplasm)|GO:0008152(metabolic process)|GO:0016020(membrane)	chrY:15027862-15027921	hs|Yq11.21
A_24_P912366	FAM160A1	Homo sapiens family with sequence similarity 160, member A1 (FAM160A1), mRNA [NM_001109977]	122.717	10.3743	P	A	-4.74351	0.0845381	NM_001109977	NM_001109977	NM_001109977	Hs.633810	729830	ENST00000505231	THC2478702		chr4:152498817-152498876	hs|4q31.3
A_24_P684183	SLC44A4	Homo sapiens solute carrier family 44, member 4 (SLC44A4), transcript variant 1, mRNA [NM_025257]	309.35	57.8176	P	P	-4.72232	0.1869	NM_025257	NM_025257	NM_025257	Hs.335355	80736	ENST00000544672	THC2492057	GO:0005886(plasma membrane)|GO:0006644(phospholipid metabolic process)|GO:0006656(phosphatidylcholine biosynthetic process)|GO:0008292(acetylcholine biosynthetic process)|GO:0016021(integral to membrane)|GO:0030307(positive regulation of cell growth)|GO:0044281(small molecule metabolic process)|GO:0046474(glycerophospholipid biosynthetic process)|GO:0055085(transmembrane transport)|GO:0070062(ext…	chr6:31833319-31833151	hs|6p21.33
A_33_P3322388	SPRR2D	Homo sapiens small proline-rich protein 2D (SPRR2D), mRNA [NM_006945]	260.088	48.8751	P	P	-4.70702	0.187917	NM_006945	NM_006945	NM_006945	Hs.505327	6703	ENST00000290702	THC2480904	GO:0001533(cornified envelope)|GO:0005737(cytoplasm)|GO:0008544(epidermis development)|GO:0031424(keratinization)	chr1:153012663-153012604	hs|1q21.3
A_23_P16866	VIL1	Homo sapiens villin 1 (VIL1), mRNA [NM_007127]	1951.06	465.744	P	P	-4.68142	0.238713	NM_007127	NM_007127	NM_007127	Hs.654595	7429	ENST00000248444	THC2470524	GO:0001726(ruffle)|GO:0005509(calcium ion binding)|GO:0005515(protein binding)|GO:0005546(phosphatidylinositol-4,5-bisphosphate binding)|GO:0005737(cytoplasm)|GO:0005902(microvillus)|GO:0006461(protein complex assembly)|GO:0007173(epidermal growth factor receptor signaling pathway)|GO:0008360(regulation of cell shape)|GO:0009617(response to bacterium)|GO:0010634(positive regulation of epithelial …	chr2:219314095-219314154	hs|2q35
A_22_P00003050		Q5EX15_9SAUR (Q5EX15) NADH dehydrogenase subunit 2, partial (6%) [THC2656849]	165.075	14.7213	P	A	-4.64165	0.0891796	ENST00000422038					ENST00000422038	THC2656849		chr1:57852335-57852394	hs|1p32.2
A_23_P126089	SPRR2C	Homo sapiens small proline-rich protein 2C (pseudogene) (SPRR2C), non-coding RNA [NR_003062]	101.298	9.12834	P	A	-4.62179	0.0901137	NR_003062	NR_003062	NR_003062	Hs.2421	6702		THC2480904		chr1:153112700-153112641	hs|1q21.3
A_33_P3382999	PSAPL1	Homo sapiens prosaposin-like 1 (gene/pseudogene) (PSAPL1), mRNA [NM_001085382]	754.465	151.371	P	P	-4.52241	0.200634	NM_001085382	NM_001085382	NM_001085382	Hs.662523	768239	ENST00000319098	THC2601311	GO:0005576(extracellular region)|GO:0005737(cytoplasm)|GO:0005764(lysosome)|GO:0006665(sphingolipid metabolic process)	chr4:7434171-7434112	hs|4p16.1
A_23_P426663	MITF	Homo sapiens microphthalmia-associated transcription factor (MITF), transcript variant 1, mRNA [NM_198159]	166.197	16.8824	P	A	-4.39353	0.10158	NM_198159	NM_198159	NM_198159	Hs.166017	4286	ENST00000352241	THC2476157	GO:0000122(negative regulation of transcription from RNA polymerase II promoter)|GO:0000978(RNA polymerase II core promoter proximal region sequence-specific DNA binding)|GO:0000979(RNA polymerase II core promoter sequence-specific DNA binding)|GO:0001077(RNA polymerase II core promoter proximal region sequence-specific DNA binding transcription factor activity involved in positive regulation of …	chr3:70017269-70017328	hs|3p13
A_23_P416774	CLIC5	Homo sapiens chloride intracellular channel 5 (CLIC5), transcript variant 2, mRNA [NM_016929]	1553.41	406.237	P	P	-4.38386	0.261513	NM_016929	NM_016929	NM_016929	Hs.485489	53405	ENST00000339561	THC2472970	GO:0002024(diet induced thermogenesis)|GO:0005244(voltage-gated ion channel activity)|GO:0005254(chloride channel activity)|GO:0005515(protein binding)|GO:0005794(Golgi apparatus)|GO:0005815(microtubule organizing center)|GO:0005938(cell cortex)|GO:0006810(transport)|GO:0006821(chloride transport)|GO:0007565(female pregnancy)|GO:0007605(sensory perception of sound)|GO:0008104(protein localization…	chr6:45869697-45869638	hs|6p21.1
A_23_P127367	POLD4	Homo sapiens polymerase (DNA-directed), delta 4, accessory subunit (POLD4), transcript variant 1, mRNA [NM_021173]	2801.67	849.917	P	P	-4.37939	0.303361	NM_021173	NM_021173	NM_021173	Hs.523829	57804	ENST00000528087	THC2498294	GO:0000278(mitotic cell cycle)|GO:0000722(telomere maintenance via recombination)|GO:0000723(telomere maintenance)|GO:0003887(DNA-directed DNA polymerase activity)|GO:0005515(protein binding)|GO:0005634(nucleus)|GO:0005654(nucleoplasm)|GO:0006260(DNA replication)|GO:0006271(DNA strand elongation involved in DNA replication)|GO:0006281(DNA repair)|GO:0006283(transcription-coupled nucleotide-excisi…	chr11:67119197-67119138	hs|11q13.2
A_23_P94501	ANXA1	Homo sapiens annexin A1 (ANXA1), mRNA [NM_000700]	1639.43	450.127	P	P	-4.22501	0.274563	NM_000700	NM_000700	NM_000700	Hs.494173	301	ENST00000376911	THC2563662	GO:0000733(DNA strand renaturation)|GO:0001533(cornified envelope)|GO:0001780(neutrophil homeostasis)|GO:0003697(single-stranded DNA binding)|GO:0003727(single-stranded RNA binding)|GO:0004386(helicase activity)|GO:0005102(receptor binding)|GO:0005198(structural molecule activity)|GO:0005509(calcium ion binding)|GO:0005515(protein binding)|GO:0005543(phospholipid binding)|GO:0005544(calcium-depen…	chr9:75785002-75785061	hs|9q21.13
A_33_P3304282	RPS15A	Homo sapiens ribosomal protein S15a (RPS15A), transcript variant 2, mRNA [NM_001019]	37762.9	12626.2	P	P	-4.19461	0.334354	NM_001019	NM_001019	NM_001019	Hs.370504	6210	ENST00000563390	THC2471362	GO:0000184(nuclear-transcribed mRNA catabolic process, nonsense-mediated decay)|GO:0003723(RNA binding)|GO:0003735(structural constituent of ribosome)|GO:0005737(cytoplasm)|GO:0005829(cytosol)|GO:0006412(translation)|GO:0006413(translational initiation)|GO:0006414(translational elongation)|GO:0006415(translational termination)|GO:0006614(SRP-dependent cotranslational protein targeting to membrane…	chr16:18794337-18794278	hs|16p12.3
A_22_P00025801	TMEM210	transmembrane protein 210 [Source:HGNC Symbol;Acc:HGNC:34059] [ENST00000535352]	20085.1	5473.31	P	P	-4.18357	0.272506	ENST00000535352			Hs.512463	100505993	ENST00000535352	THC2578512	GO:0016021(integral to membrane)	chr9:140066398-140066339	hs|9q34.3
A_24_P399980	HEPH	Homo sapiens hephaestin (HEPH), transcript variant 2, mRNA [NM_014799]	208.816	24.047	P	P	-4.15443	0.115159	NM_014799	NM_014799	NM_014799	Hs.31720	9843	ENST00000343002	THC2461505	GO:0004322(ferroxidase activity)|GO:0005507(copper ion binding)|GO:0005622(intracellular)|GO:0005886(plasma membrane)|GO:0006825(copper ion transport)|GO:0006826(iron ion transport)|GO:0006879(cellular iron ion homeostasis)|GO:0008198(ferrous iron binding)|GO:0016021(integral to membrane)|GO:0016323(basolateral plasma membrane)|GO:0048471(perinuclear region of cytoplasm)|GO:0055085(transmembrane …	chrX:65486328-65486387	hs|Xq12
A_22_P00024534	lnc-UBB-2	TRPV2_HUMAN (Q9Y5S1) Transient receptor potential cation channel subfamily V member 2 (TrpV2) (osm-9-like TRP channel 2) (OTRPC2) (Vanilloid receptor-like protein 1) (VRL-1), partial (18%) [THC2628802]	95.5477	11.0581	P	A	-4.14495	0.115734	lnc-UBB-2:1						THC2628802		chr17:16331677-16331736	hs|17p11.2
A_23_P250164	HGD	Homo sapiens homogentisate 1,2-dioxygenase (HGD), mRNA [NM_000187]	444.307	102.077	P	P	-4.14042	0.229744	NM_000187	NM_000187	NM_000187	Hs.368254	3081	ENST00000283871	THC2691554	GO:0004411(homogentisate 1,2-dioxygenase activity)|GO:0005829(cytosol)|GO:0006559(L-phenylalanine catabolic process)|GO:0006572(tyrosine catabolic process)|GO:0034641(cellular nitrogen compound metabolic process)|GO:0044281(small molecule metabolic process)|GO:0046872(metal ion binding)|GO:0055114(oxidation-reduction process)|GO:0070062(extracellular vesicular exosome)	chr3:120347262-120347203	hs|3q13.33
A_33_P3253304			187.245	3.72129	P	A	-4.13954	0.0198739									chr10:099477277-099477218	hs|10q24.2
A_22_P00009230			228.114	52.7945	P	P	-4.11969	0.231439	ENST00000444731					ENST00000444731	THC2713399		chr6:40239563-40239504	hs|6p21.2
A_33_P3342295	VSX1	Homo sapiens visual system homeobox 1 (VSX1), transcript variant 2, mRNA [NM_199425]	4359.98	1422.58	P	P	-4.11079	0.326282	NM_199425	NM_199425	NM_199425	Hs.274264	30813	ENST00000376707	THC2485290	GO:0003700(sequence-specific DNA binding transcription factor activity)|GO:0005575(cellular_component)|GO:0005634(nucleus)|GO:0006351(transcription, DNA-dependent)|GO:0006355(regulation of transcription, DNA-dependent)|GO:0007601(visual perception)|GO:0042551(neuron maturation)|GO:0043565(sequence-specific DNA binding)|GO:0050896(response to stimulus)|GO:0060040(retinal bipolar neuron differentia…	chr20:25062369-25062310	hs|20p11.21
A_23_P364792	TXLNGY	Homo sapiens taxilin gamma pseudogene, Y-linked (TXLNGY), transcript variant 2, non-coding RNA [NR_045129]	178.039	3.67609	P	A	-4.09929	0.0206477	NR_045129	NR_045129	NR_045129	Hs.522863	246126	ENST00000447520	THC2647034	GO:0019905(syntaxin binding)	chrY:21749188-21749247	hs|Yq11.222
A_24_P323635		ribosomal protein L10a pseudogene 3 [Source:HGNC Symbol;Acc:HGNC:29803] [ENST00000462503]	1300.77	371.642	P	P	-4.09521	0.285709	ENST00000462503					ENST00000462503			chr8:34180714-34180655	hs|8p12
A_23_P15146	IL32	Homo sapiens interleukin 32 (IL32), transcript variant 1, mRNA [NM_001012631]	227.97	53.3074	P	P	-4.09066	0.233835	NM_001012631	NM_001012631	NM_001012631	Hs.943	9235	ENST00000529550	THC2588929	GO:0005125(cytokine activity)|GO:0005515(protein binding)|GO:0005615(extracellular space)|GO:0006952(defense response)|GO:0006955(immune response)|GO:0007155(cell adhesion)|GO:0016020(membrane)	chr16:3119308-3119367	hs|16p13.3
A_21_P0013542		Homo sapiens cDNA clone IMAGE:5264099. [BC035138]	178.479	3.72352	P	A	-4.08838	0.0208625	ENST00000523987			Hs.444971		ENST00000523987	THC2601843		chr8:72315736-72315677	hs|8q13.3
A_23_P158297	BTNL3	Homo sapiens butyrophilin-like 3 (BTNL3), mRNA [NM_197975]	287.008	67.6675	P	P	-4.06744	0.235769	NM_197975	NM_197975	NM_197975	Hs.225949	10917	ENST00000342868	NP076548	GO:0003674(molecular_function)|GO:0005575(cellular_component)|GO:0008150(biological_process)|GO:0016021(integral to membrane)	chr5:180433264-180433323	hs|5q35.3
A_33_P3382118			633.488	151.015	P	P	-4.03631	0.238386									chr17:080533168-080533109	hs|17q25.3
A_23_P76488	EMP1	Homo sapiens epithelial membrane protein 1 (EMP1), mRNA [NM_001423]	1450.84	424.926	P	P	-4.01433	0.292882	NM_001423	NM_001423	NM_001423	Hs.719042	2012	ENST00000256951	THC2465394	GO:0005515(protein binding)|GO:0005886(plasma membrane)|GO:0007275(multicellular organismal development)|GO:0008219(cell death)|GO:0008283(cell proliferation)|GO:0008544(epidermis development)|GO:0016020(membrane)|GO:0016021(integral to membrane)|GO:0016049(cell growth)|GO:0032060(bleb assembly)	chr12:13369562-13369621	hs|12p13.1
A_21_P0013996	TXLNGY	taxilin gamma pseudogene, Y-linked [Source:HGNC Symbol;Acc:HGNC:18473] [ENST00000593000]	183.319	4.21774	P	A	-3.98524	0.0230076	ENST00000593000		BC035312		246126	ENST00000593000	THC2480906	GO:0019905(syntaxin binding)	chrY:21755964-21756023	hs|Yq11.222
A_33_P3377644	ZCCHC16	Homo sapiens zinc finger, CCHC domain containing 16 (ZCCHC16), mRNA [NM_001004308]	160.323	3.71445	P	A	-3.97789	0.0231685	NM_001004308	NM_001004308	NM_001004308	Hs.368140	340595		THC2488873	GO:0003676(nucleic acid binding)|GO:0008270(zinc ion binding)	chrX:111700414-111700473	hs|Xq23
A_24_P188377	CD55	Homo sapiens CD55 molecule, decay accelerating factor for complement (Cromer blood group) (CD55), transcript variant 1, mRNA [NM_000574]	1294.86	387.656	P	P	-3.94273	0.299382	NM_000574	NM_000574	NM_000574	Hs.126517	1604	ENST00000488171	NP1247053	GO:0001618(viral receptor activity)|GO:0005515(protein binding)|GO:0005576(extracellular region)|GO:0005886(plasma membrane)|GO:0005887(integral to plasma membrane)|GO:0006958(complement activation, classical pathway)|GO:0007204(elevation of cytosolic calcium ion concentration)|GO:0008289(lipid binding)|GO:0009615(response to virus)|GO:0009986(cell surface)|GO:0030449(regulation of complement act…	chr1:207510071-207510130	hs|1q32.2
A_21_P0000109	MTRNR2L9	Homo sapiens MT-RNR2-like 9 (pseudogene) (MTRNR2L9), mRNA [NM_001190706]	863.236	260.696	P	P	-3.91435	0.301998	NM_001190706	NM_001190706	NM_001190706		100463487	ENST00000544932		GO:0005576(extracellular region)|GO:0005737(cytoplasm)	chr6:62284471-62284530	hs|6q11.1
A_23_P29684	VILL	Homo sapiens villin-like (VILL), mRNA [NM_015873]	906.934	276.899	P	P	-3.87873	0.305314	NM_015873	NM_015873	NM_015873	Hs.103665	50853	ENST00000486616	THC2488708	GO:0003779(actin binding)|GO:0005200(structural constituent of cytoskeleton)|GO:0007010(cytoskeleton organization)|GO:0015629(actin cytoskeleton)|GO:0051693(actin filament capping)	chr3:38048466-38048525	hs|3p22.2
A_33_P3351664	CCDC57	Homo sapiens coiled-coil domain containing 57 (CCDC57), mRNA [NM_198082]	1226.28	374.933	P	P	-3.87409	0.305749	NM_198082	NM_198082	NM_198082	Hs.631724	284001	ENST00000389641	THC2496274		chr17:80059608-80059549	hs|17q25.3
A_33_P3494979	lnc-SART3-1	Homo sapiens mRNA; cDNA DKFZp686F0839 (from clone DKFZp686F0839). [BX648662]	140.237	3.73123	P	A	-3.83208	0.0266065	lnc-SART3-1:1		BX648662	Hs.455693			THC2714699		chr12:108827963-108827907	hs|12q23.3
A_23_P107454	KRTAP3-1	Homo sapiens keratin associated protein 3-1 (KRTAP3-1), mRNA [NM_031958]	177.496	24.5831	P	P	-3.80273	0.138499	NM_031958	NM_031958	NM_031958	Hs.307027	83896	ENST00000580358	THC2488283	GO:0005198(structural molecule activity)|GO:0045095(keratin filament)	chr17:39164902-39164843	hs|17q21.2
A_23_P319598	C4BPB	Homo sapiens complement component 4 binding protein, beta (C4BPB), transcript variant 1, mRNA [NM_000716]	2969.11	1053.44	P	P	-3.8018	0.354799	NM_000716	NM_000716	NM_000716	Hs.99886	725	ENST00000492730	THC2541783	GO:0005515(protein binding)|GO:0005576(extracellular region)|GO:0005615(extracellular space)|GO:0005886(plasma membrane)|GO:0006958(complement activation, classical pathway)|GO:0007596(blood coagulation)|GO:0030449(regulation of complement activation)|GO:0044216(other organism cell)|GO:0045087(innate immune response)|GO:0045732(positive regulation of protein catabolic process)|GO:0045959(negative…	chr1:207263755-207263814	hs|1q32.2
A_23_P54968	ST6GALNAC1	Homo sapiens ST6 (alpha-N-acetyl-neuraminyl-2,3-beta-galactosyl-1,3)-N-acetylgalactosaminide alpha-2,6-sialyltransferase 1 (ST6GALNAC1), transcript variant 1, mRNA [NM_018414]	454.053	118.921	P	P	-3.77097	0.26191	NM_018414	NM_018414	NM_018414	Hs.105352	55808	ENST00000156626	THC2613988	GO:0000139(Golgi membrane)|GO:0001665(alpha-N-acetylgalactosaminide alpha-2,6-sialyltransferase activity)|GO:0006486(protein glycosylation)|GO:0006488(dolichol-linked oligosaccharide biosynthetic process)|GO:0008373(sialyltransferase activity)|GO:0009312(oligosaccharide biosynthetic process)|GO:0016021(integral to membrane)|GO:0018279(protein N-linked glycosylation via asparagine)|GO:0043687(post…	chr17:74621170-74621111	hs|17q25.1
A_24_P229871	LINC00469	long intergenic non-protein coding RNA 469 [Source:HGNC Symbol;Acc:HGNC:26863] [ENST00000321800]	198.793	52.0878	P	P	-3.76979	0.26202	ENST00000321800		BC101214	Hs.464079	283982	ENST00000321800	NP1465661		chr17:71746683-71746624	hs|17q25.1
A_23_P82503	PEG10	Homo sapiens paternally expressed 10 (PEG10), transcript variant 1, mRNA [NM_001040152]	131.186	3.73516	P	A	-3.76065	0.0284723	NM_001040152	NM_001040152	NM_001040152	Hs.147492	23089	ENST00000493935	THC2547152	GO:0003677(DNA binding)|GO:0005515(protein binding)|GO:0005634(nucleus)|GO:0005737(cytoplasm)|GO:0006915(apoptotic process)|GO:0008270(zinc ion binding)|GO:0030154(cell differentiation)|GO:0030512(negative regulation of transforming growth factor beta receptor signaling pathway)	chr7:94298564-94298623	hs|7q21.3
A_23_P120594	ACSS1	Homo sapiens acyl-CoA synthetase short-chain family member 1 (ACSS1), transcript variant 1, mRNA [NM_032501]	608.515	160.061	P	P	-3.75888	0.263036	NM_032501	NM_032501	NM_032501	Hs.529353	84532	ENST00000484396	NP1140206	GO:0003987(acetate-CoA ligase activity)|GO:0005515(protein binding)|GO:0005524(ATP binding)|GO:0005759(mitochondrial matrix)|GO:0006069(ethanol oxidation)|GO:0006085(acetyl-CoA biosynthetic process)|GO:0006805(xenobiotic metabolic process)|GO:0016208(AMP binding)|GO:0019413(acetate biosynthetic process)|GO:0019427(acetyl-CoA biosynthetic process from acetate)|GO:0019542(propionate biosynthetic pr…	chr20:24987088-24987029	hs|20p11.21
A_24_P319923	MYLK	Homo sapiens myosin light chain kinase (MYLK), transcript variant 1, mRNA [NM_053025]	141.857	4.22068	P	A	-3.71428	0.0297531	NM_053025	NM_053025	NM_053025	Hs.477375	4638	ENST00000418370	NP500946	GO:0001725(stress fiber)|GO:0003779(actin binding)|GO:0004683(calmodulin-dependent protein kinase activity)|GO:0004687(myosin light chain kinase activity)|GO:0005515(protein binding)|GO:0005516(calmodulin binding)|GO:0005524(ATP binding)|GO:0005737(cytoplasm)|GO:0005829(cytosol)|GO:0005911(cell-cell junction)|GO:0006468(protein phosphorylation)|GO:0006936(muscle contraction)|GO:0006939(smooth mus…	chr3:123331220-123331161	hs|3q21.1
A_23_P66798	KRT19	Homo sapiens keratin 19, type I (KRT19), mRNA [NM_002276]	144760	61580.5	P	P	-3.70991	0.425398	NM_002276	NM_002276	NM_002276	Hs.654568	3880	ENST00000361566	THC2553201	GO:0005200(structural constituent of cytoskeleton)|GO:0005515(protein binding)|GO:0005882(intermediate filament)|GO:0008307(structural constituent of muscle)|GO:0016010(dystrophin-associated glycoprotein complex)|GO:0016032(viral reproduction)|GO:0030018(Z disc)|GO:0032403(protein complex binding)|GO:0042383(sarcolemma)|GO:0043034(costamere)|GO:0043627(response to estrogen stimulus)|GO:0045214(sa…	chr17:39679977-39679918	hs|17q21.2
A_24_P147540	PRR36	Homo sapiens proline rich 36 (PRR36), transcript variant 1, mRNA [NM_001190467]	4829.86	1772.23	P	P	-3.6778	0.366933	NM_001190467	NM_001190467	NM_001190467	Hs.288540	80164	ENST00000618550	THC2602797		chr19:7934686-7934627	hs|19p13.2
A_22_P00003871	CELF6	Homo sapiens CUGBP, Elav-like family member 6 (CELF6), transcript variant 2, mRNA [NM_001172684]	101.089	14.9718	P	A	-3.67495	0.148104	NM_001172684	NM_001172684	NM_001172684	Hs.348342	60677	ENST00000569547	NP852756	GO:0000166(nucleotide binding)|GO:0000381(regulation of alternative nuclear mRNA splicing, via spliceosome)|GO:0003723(RNA binding)|GO:0005634(nucleus)|GO:0005737(cytoplasm)|GO:0006397(mRNA processing)	chr15:72581538-72581479	hs|15q23
A_23_P71880	SPINK4	Homo sapiens serine peptidase inhibitor, Kazal type 4 (SPINK4), mRNA [NM_014471]	1607.64	526.633	P	P	-3.64911	0.327581	NM_014471	NM_014471	NM_014471	Hs.555934	27290	ENST00000379725	THC2480201	GO:0004867(serine-type endopeptidase inhibitor activity)|GO:0005576(extracellular region)|GO:0010951(negative regulation of endopeptidase activity)|GO:0042493(response to drug)	chr9:33246720-33248476	hs|9p13.3
A_21_P0008331	LOC644919	Homo sapiens uncharacterized LOC644919 (LOC644919), transcript variant 2, long non-coding RNA [NR_109758]	115.726	3.71976	P	A	-3.63287	0.0321428	NR_109758	NR_109758	NR_109758		644919	ENST00000515218	THC2542080		chr14:41424154-41432047	hs|14q21.1
A_24_P941643	PLCB1	Homo sapiens phospholipase C, beta 1 (phosphoinositide-specific) (PLCB1), transcript variant 2, mRNA [NM_182734]	139.22	21.1705	P	P	-3.62466	0.152065	NM_182734	NM_182734	NM_182734	Hs.431173	23236	ENST00000612075	THC2643795	GO:0000086(G2/M transition of mitotic cell cycle)|GO:0000790(nuclear chromatin)|GO:0004435(phosphatidylinositol phospholipase C activity)|GO:0004871(signal transducer activity)|GO:0005096(GTPase activator activity)|GO:0005509(calcium ion binding)|GO:0005516(calmodulin binding)|GO:0005521(lamin binding)|GO:0005546(phosphatidylinositol-4,5-bisphosphate binding)|GO:0005634(nucleus)|GO:0005737(cytopl…	chr20:8864945-8865004	hs|20p12.3
A_23_P25964	GALC	Homo sapiens galactosylceramidase (GALC), transcript variant 1, mRNA [NM_000153]	1714.68	566.111	P	P	-3.62357	0.330156	NM_000153	NM_000153	NM_000153	Hs.513439	2581	ENST00000261304	THC2469585	GO:0004336(galactosylceramidase activity)|GO:0005764(lysosome)|GO:0005975(carbohydrate metabolic process)|GO:0006665(sphingolipid metabolic process)|GO:0006683(galactosylceramide catabolic process)|GO:0006687(glycosphingolipid metabolic process)|GO:0043202(lysosomal lumen)|GO:0044281(small molecule metabolic process)|GO:0070062(extracellular vesicular exosome)	chr14:88399523-88399464	hs|14q31.3
A_23_P25684	RDH11	Homo sapiens retinol dehydrogenase 11 (all-trans/9-cis/11-cis) (RDH11), transcript variant 1, mRNA [NM_016026]	3140.06	1172.2	P	P	-3.61432	0.373304	NM_016026	NM_016026	NM_016026	Hs.719925	51109	ENST00000553578	THC2510623	GO:0001523(retinoid metabolic process)|GO:0001917(photoreceptor inner segment)|GO:0004745(retinol dehydrogenase activity)|GO:0005622(intracellular)|GO:0005789(endoplasmic reticulum membrane)|GO:0007603(phototransduction, visible light)|GO:0016021(integral to membrane)|GO:0016062(adaptation of rhodopsin mediated signaling)|GO:0042572(retinol metabolic process)|GO:0042574(retinal metabolic process)…	chr14:68144288-68144229	hs|14q24.1
A_23_P336554	IL1RAP	Homo sapiens interleukin 1 receptor accessory protein (IL1RAP), transcript variant 2, mRNA [NM_134470]	133.977	20.5812	P	A	-3.60529	0.153618	NM_134470	NM_134470	NM_134470	Hs.478673	3556	ENST00000422485	THC2473060	GO:0004871(signal transducer activity)|GO:0004908(interleukin-1 receptor activity)|GO:0005576(extracellular region)|GO:0005886(plasma membrane)|GO:0005887(integral to plasma membrane)|GO:0006461(protein complex assembly)|GO:0006954(inflammatory response)|GO:0006955(immune response)|GO:0016020(membrane)|GO:0019221(cytokine-mediated signaling pathway)|GO:0042094(interleukin-2 biosynthetic process)|…	chr3:190347694-190347753	hs|3q28
A_22_P00014615	LINC00508	Homo sapiens long intergenic non-protein coding RNA 508 (LINC00508), long non-coding RNA [NR_126452]	262.66	73.2867	P	P	-3.59258	0.279018	NR_126452	NR_126452	NR_126452	Hs.628661	104472718	ENST00000538901			chr12:128425224-128425165	hs|12q24.32
A_33_P3345643		zinc finger, DHHC-type containing 11B [Source:HGNC Symbol;Acc:HGNC:32962] [ENST00000522356]	477.729	134.045	P	P	-3.57675	0.280589	ENST00000522356	XR_425831		Hs.654874		ENST00000522356	THC2495022		chr5:711383-711324	hs|5p15.33
A_23_P252882	CSN3	Homo sapiens casein kappa (CSN3), mRNA [NM_005212]	148.53	5.12282	P	A	-3.55859	0.0344901	NM_005212	NM_005212	NM_005212	Hs.54415	1448	ENST00000304954	THC2477685	GO:0003674(molecular_function)|GO:0005615(extracellular space)|GO:0007595(lactation)|GO:0050821(protein stabilization)	chr4:71115174-71117001	hs|4q13.3
A_22_P00013419	LINC00927	Homo sapiens long intergenic non-protein coding RNA 927 (LINC00927), long non-coding RNA [NR_033833]	105.01	3.72123	P	A	-3.53005	0.0354368	NR_033833	NR_033833	NR_033833	Hs.525933	283688	ENST00000558244	THC2657527		chr15:80633958-80633899	hs|15q25.1
A_23_P259863	CD177	Homo sapiens CD177 molecule (CD177), mRNA [NM_020406]	203.195	32.5453	P	P	-3.52572	0.160168	NM_020406	NM_020406	NM_020406	Hs.232165	57126	ENST00000618265	NP924649	GO:0005886(plasma membrane)|GO:0007596(blood coagulation)|GO:0031225(anchored to membrane)|GO:0050900(leukocyte migration)|GO:0070062(extracellular vesicular exosome)	chr19:43866549-43866608	hs|19q13.31
A_23_P311895	CLIC5	Homo sapiens chloride intracellular channel 5 (CLIC5), transcript variant 2, mRNA [NM_016929]	201.626	58.0738	P	P	-3.50297	0.288028	NM_016929	NM_016929	NM_016929	Hs.485489	53405	ENST00000185206	THC2472094	GO:0002024(diet induced thermogenesis)|GO:0005244(voltage-gated ion channel activity)|GO:0005254(chloride channel activity)|GO:0005515(protein binding)|GO:0005794(Golgi apparatus)|GO:0005815(microtubule organizing center)|GO:0005938(cell cortex)|GO:0006810(transport)|GO:0006821(chloride transport)|GO:0007565(female pregnancy)|GO:0007605(sensory perception of sound)|GO:0008104(protein localization…	chr6:45866699-45866640	hs|6p21.1
A_21_P0010567	LOC102724661	PREDICTED: Homo sapiens uncharacterized LOC102724661 (LOC102724661), transcript variant X1, ncRNA [XR_425068]	102.95	3.74981	P	A	-3.5011	0.0364237	XR_425068	XR_425068			102724661				chr1:177326186-177332613	hs|1q25.2
A_19_P00321009	LINC01133	Homo sapiens long intergenic non-protein coding RNA 1133 (LINC01133), long non-coding RNA [NR_038849]	330.078	95.3154	P	P	-3.49575	0.288766	NR_038849	NR_038849	NR_038849	Hs.445045	100505633	ENST00000443364	THC2668432		chr1:159946459-159946518	hs|1q23.2
A_33_P3372727	SEMA5A	Homo sapiens sema domain, seven thrombospondin repeats (type 1 and type 1-like), transmembrane domain (TM) and short cytoplasmic domain, (semaphorin) 5A (SEMA5A), mRNA [NM_003966]	512.8	150.286	P	P	-3.45405	0.293069	NM_003966	NM_003966	NM_003966	Hs.27621	9037	ENST00000382496	THC2612600	GO:0001569(patterning of blood vessels)|GO:0001938(positive regulation of endothelial cell proliferation)|GO:0002043(blood vessel endothelial cell proliferation involved in sprouting angiogenesis)|GO:0005886(plasma membrane)|GO:0007155(cell adhesion)|GO:0007162(negative regulation of cell adhesion)|GO:0007267(cell-cell signaling)|GO:0007399(nervous system development)|GO:0007411(axon guidance)|GO…	chr5:9035304-9035245	hs|5p15.31
A_22_P00021647	lnc-CDK5R1-1	Homo sapiens cDNA FLJ39299 fis, clone OCBBF2012881. [AK096618]	97.3523	3.72232	P	A	-3.44994	0.0382356	lnc-CDK5R1-1:1		AK096618	Hs.675318			THC2512842		chr17:30822748-30822807	hs|17q11.2
A_33_P3391778	RALYL	Homo sapiens RALY RNA binding protein-like (RALYL), transcript variant 5, mRNA [NM_001287243]	95.1685	3.71494	P	A	-3.42812	0.0390354	NM_001287243	NM_001287243	NM_001287243	Hs.121663	138046	ENST00000522613	NP661543	GO:0000166(nucleotide binding)	chr8:85441725-85441784	hs|8q21.2
A_33_P3216098	DGCR9	Homo sapiens DiGeorge syndrome critical region gene 9 (non-protein coding) (DGCR9), long non-coding RNA [NR_024159]	95.3478	3.73728	P	A	-3.42379	0.0391963	NR_024159	NR_024159	NR_024159	Hs.106311	25787	ENST00000609630	THC2491919		chr22:19007644-19007703	hs|22q11.21
A_23_P4294	ZNF232	Homo sapiens zinc finger protein 232 (ZNF232), mRNA [NM_014519]	658.523	231.649	P	P	-3.41672	0.35177	NM_014519	NM_014519	NM_014519	Hs.279914	7775	ENST00000570486	THC2506691	GO:0003677(DNA binding)|GO:0003700(sequence-specific DNA binding transcription factor activity)|GO:0005634(nucleus)|GO:0006351(transcription, DNA-dependent)|GO:0006355(regulation of transcription, DNA-dependent)|GO:0046872(metal ion binding)	chr17:5009470-5009411	hs|17p13.2
A_24_P175909	MARS	Homo sapiens methionyl-tRNA synthetase (MARS), mRNA [NM_004990]	4071.08	1620.82	P	P	-3.37688	0.398131	NM_004990	NM_004990	NM_004990	Hs.632707	4141	ENST00000262027	NP1134141	GO:0000049(tRNA binding)|GO:0004825(methionine-tRNA ligase activity)|GO:0005524(ATP binding)|GO:0005737(cytoplasm)|GO:0005739(mitochondrion)|GO:0005829(cytosol)|GO:0006418(tRNA aminoacylation for protein translation)|GO:0006431(methionyl-tRNA aminoacylation)|GO:0010467(gene expression)|GO:0016020(membrane)|GO:0070062(extracellular vesicular exosome)	chr12:57910373-57910432	hs|12q13.3
A_23_P361604	C20orf78	Homo sapiens chromosome 20 open reading frame 78 (C20orf78), transcript variant 1, mRNA [NM_001242671]	90.9515	3.73001	P	A	-3.37609	0.0410109	NM_001242671	NM_001242671	NM_001242671	Hs.664484	100128496	ENST00000278779	THC2617928		chr20:18790443-18790384	hs|20p11.23
A_32_P58513	LINC00238	Homo sapiens long intergenic non-protein coding RNA 238 (LINC00238), transcript variant 1, long non-coding RNA [NR_024338]	502.311	151.411	P	P	-3.37476	0.301428	NR_024338	NR_024338	NR_024338	Hs.412138	440184	ENST00000389594	THC2481511		chr14:66965190-66965249	hs|14q23.3
A_32_P142440	PCSK9	Homo sapiens proprotein convertase subtilisin/kexin type 9 (PCSK9), transcript variant 1, mRNA [NM_174936]	1504.05	537.995	P	P	-3.36222	0.357697	NM_174936	NM_174936	NM_174936	Hs.18844	255738	ENST00000490692	THC2482435	GO:0001822(kidney development)|GO:0001889(liver development)|GO:0001920(negative regulation of receptor recycling)|GO:0002092(positive regulation of receptor internalization)|GO:0004252(serine-type endopeptidase activity)|GO:0005515(protein binding)|GO:0005615(extracellular space)|GO:0005737(cytoplasm)|GO:0005764(lysosome)|GO:0005769(early endosome)|GO:0005770(late endosome)|GO:0005783(endoplasmi…	chr1:55530453-55530512	hs|1p32.3
A_33_P3256793	KIAA1324	Homo sapiens KIAA1324 (KIAA1324), transcript variant 1, mRNA [NM_020775]	77.7401	13.5786	P	A	-3.36058	0.174666	NM_020775	NM_020775	NM_020775	Hs.708190	57535	ENST00000369938	THC2629991	GO:0005764(lysosome)|GO:0005765(lysosomal membrane)|GO:0005770(late endosome)|GO:0005802(trans-Golgi network)|GO:0005887(integral to plasma membrane)|GO:0009267(cellular response to starvation)|GO:0016236(macroautophagy)|GO:0031902(late endosome membrane)|GO:0044090(positive regulation of vacuole organization)|GO:0070062(extracellular vesicular exosome)|GO:2000786(positive regulation of autophagi…	chr1:109745792-109745851	hs|1p13.3
A_33_P3296352	PPM1B	Homo sapiens protein phosphatase, Mg2+/Mn2+ dependent, 1B (PPM1B), transcript variant 1, mRNA [NM_002706]	957.056	343.169	P	P	-3.35429	0.358568	NM_002706	NM_002706	NM_002706	Hs.416769	5495	ENST00000378540	THC2505397	GO:0000287(magnesium ion binding)|GO:0004722(protein serine/threonine phosphatase activity)|GO:0005515(protein binding)|GO:0005829(cytosol)|GO:0006470(protein dephosphorylation)|GO:0006499(N-terminal protein myristoylation)|GO:0016020(membrane)|GO:0019221(cytokine-mediated signaling pathway)|GO:0030145(manganese ion binding)|GO:0032688(negative regulation of interferon-beta production)|GO:0035970…	chr2:44445135-44445194	hs|2p21
A_23_P96658	TXLNGY	Homo sapiens taxilin gamma pseudogene, Y-linked (TXLNGY), transcript variant 1, non-coding RNA [NR_045128]	105.561	4.42166	P	A	-3.35381	0.0418873	NR_045128	NR_045128	NR_045128	Hs.522863	246126	ENST00000253320	THC2472297	GO:0019905(syntaxin binding)	chrY:21767158-21767217	hs|Yq11.222
A_33_P3246833	IL1RN	Homo sapiens interleukin 1 receptor antagonist (IL1RN), transcript variant 4, mRNA [NM_173843]	5918.83	2394.56	P	P	-3.31775	0.404566	NM_173843	NM_173843	NM_173843	Hs.81134	3557	ENST00000259206	THC2498493	GO:0001660(fever generation)|GO:0001960(negative regulation of cytokine-mediated signaling pathway)|GO:0002439(chronic inflammatory response to antigenic stimulus)|GO:0005125(cytokine activity)|GO:0005149(interleukin-1 receptor binding)|GO:0005150(interleukin-1, Type I receptor binding)|GO:0005151(interleukin-1, Type II receptor binding)|GO:0005152(interleukin-1 receptor antagonist activity)|GO:0…	chr2:113891531-113891590	hs|2q13
A_23_P26024	C15orf48	Homo sapiens chromosome 15 open reading frame 48 (C15orf48), transcript variant 2, mRNA [NM_032413]	694.406	252.56	P	P	-3.30787	0.363707	NM_032413	NM_032413	NM_032413	Hs.112242	84419	ENST00000396650	THC2470366	GO:0005634(nucleus)|GO:0005739(mitochondrion)	chr15:45725295-45725354	hs|15q21.1
A_33_P3318668	CYSRT1	Homo sapiens cysteine-rich tail protein 1 (CYSRT1), mRNA [NM_199001]	543.734	167.874	P	P	-3.30716	0.308743	NM_199001	NM_199001	NM_199001	Hs.512469	375791	ENST00000409414		GO:0070062(extracellular vesicular exosome)	chr9:140120703-140120762	hs|9q34.3
A_22_P00000600	LOC101927239	Homo sapiens uncharacterized LOC101927239 (LOC101927239), long non-coding RNA [NR_110748]	81.3186	3.62503	P	A	-3.2882	0.0445781	NR_110748	NR_110748	NR_110748	Hs.603592	101927239	ENST00000566930	THC2558618		chr17:32496455-32496396	hs|17q12
A_21_P0013748	CD99P1	Homo sapiens CD99 molecule pseudogene 1 (CD99P1), transcript variant 2, non-coding RNA [NR_033381]	201.609	63.1081	P	P	-3.26835	0.313022	NR_033381	NR_033381	NR_033381	Hs.444541	401577	ENST00000430562	THC2538059		chrX:2541484-2556017	hs|Xp22.33
A_19_P00319398	ERVMER34-1	Homo sapiens endogenous retrovirus group MER34, member 1 (ERVMER34-1), transcript variant 1, mRNA [NM_024534]	84.0674	3.85252	P	A	-3.25909	0.0458266	NM_024534	NM_024534	NM_024534	Hs.363087	100288413	ENST00000440542	THC2474176	GO:0016021(integral to membrane)|GO:0019031(viral envelope)	chr4:53609761-53609702	hs|4q12
A_24_P72364	C6orf15	Homo sapiens chromosome 6 open reading frame 15 (C6orf15), mRNA [NM_014070]	456.74	143.863	P	P	-3.25079	0.314978	NM_014070	NM_014070	NM_014070	Hs.272214	29113	ENST00000259870	THC2481957	GO:0001968(fibronectin binding)|GO:0003674(molecular_function)|GO:0005540(hyaluronic acid binding)|GO:0005575(cellular_component)|GO:0005614(interstitial matrix)|GO:0008150(biological_process)|GO:0008201(heparin binding)|GO:0030198(extracellular matrix organization)|GO:0043236(laminin binding)|GO:0070052(collagen V binding)	chr6:31079395-31079336	hs|6p21.33
A_23_P101054	KRT34	Homo sapiens keratin 34, type I (KRT34), mRNA [NM_021013]	77.5183	3.65415	P	A	-3.22933	0.0471392	NM_021013	NM_021013	NM_021013	Hs.296942	3885	ENST00000394001	THC2473628	GO:0005198(structural molecule activity)|GO:0005615(extracellular space)|GO:0005882(intermediate filament)|GO:0008544(epidermis development)|GO:0070062(extracellular vesicular exosome)	chr17:39534077-39534018	hs|17q21.2
A_23_P13713	PRPH	Homo sapiens peripherin (PRPH), mRNA [NM_006262]	89.879	4.2693	P	A	-3.22128	0.0475005	NM_006262	NM_006262	NM_006262	Hs.37044	5630	ENST00000530631	THC2630970	GO:0005198(structural molecule activity)|GO:0005882(intermediate filament)|GO:0005883(neurofilament)|GO:0016020(membrane)|GO:0042622(photoreceptor outer segment membrane)|GO:0044299(C-fiber)|GO:0045098(type III intermediate filament)|GO:0045104(intermediate filament cytoskeleton organization)|GO:0070062(extracellular vesicular exosome)	chr12:49692312-49692371	hs|12q13.12
A_24_P38572	NOL6	Homo sapiens nucleolar protein 6 (RNA-associated) (NOL6), transcript variant alpha, mRNA [NM_022917]	204.43	65.1642	P	P	-3.21713	0.31876	NM_022917	NM_022917	NM_022917	Hs.493709	65083	ENST00000297990	NP287178	GO:0000794(condensed nuclear chromosome)|GO:0005634(nucleus)|GO:0005730(nucleolus)|GO:0005739(mitochondrion)|GO:0006364(rRNA processing)|GO:0006409(tRNA export from nucleus)|GO:0032040(small-subunit processome)|GO:0032545(CURI complex)|GO:0034456(UTP-C complex)	chr9:33464935-33464159	hs|9p13.3
A_32_P64200	GUCA1B	Homo sapiens guanylate cyclase activator 1B (retina) (GUCA1B), mRNA [NM_002098]	106.173	20.1255	P	A	-3.20471	0.189553	NM_002098	NM_002098	NM_002098	Hs.446529	2979		THC2474368	GO:0001917(photoreceptor inner segment)|GO:0005509(calcium ion binding)|GO:0007168(receptor guanylyl cyclase signaling pathway)|GO:0007267(cell-cell signaling)|GO:0007589(body fluid secretion)|GO:0007601(visual perception)|GO:0007603(phototransduction, visible light)|GO:0008048(calcium sensitive guanylate cyclase activator activity)|GO:0016056(rhodopsin mediated signaling pathway)|GO:0022400(regu…	chr6:42151260-42151201	hs|6p21.1
A_24_P58673	REG4	Homo sapiens regenerating islet-derived family, member 4 (REG4), transcript variant 2, mRNA [NM_032044]	434.67	139.198	P	P	-3.20409	0.320238	NM_032044	NM_032044	NM_032044	Hs.660883	83998	ENST00000256585	THC2485796	GO:0005509(calcium ion binding)|GO:0005576(extracellular region)|GO:0005737(cytoplasm)|GO:0008201(heparin binding)|GO:2001065(mannan binding)	chr1:120351466-120351407	hs|1p12
A_33_P3227676	C2orf72	Homo sapiens chromosome 2 open reading frame 72 (C2orf72), mRNA [NM_001144994]	682.583	256.468	P	P	-3.20176	0.375732	NM_001144994	NM_001144994	NM_001144994	Hs.526596	257407	ENST00000463834	THC2602352		chr2:231914355-231914414	hs|2q37.1
A_33_P3306616		Homo sapiens cDNA FLJ36759 fis, clone UTERU2018566. [AK094078]	3648.54	1524.5	P	P	-3.19872	0.417838	AK094078		AK094078	Hs.732093			THC2508013		chr5:43481521-43481462	hs|5p12
A_24_P7934			53565.2	23273.2	P	P	-3.19092	0.434484	ENST00000598383					ENST00000598383			chr5:17655347-17655288	hs|5p15.1
A_22_P00025293		CR740783 NCI_CGAP_Kid11 Homo sapiens cDNA clone IMAGp971H1693 ; IMAGE:2297773 5', mRNA sequence [CR740783]	160.708	30.7546	P	P	-3.18654	0.191369	ENST00000504957			Hs.551755		ENST00000504957	THC2643551		chr4:153128647-153128588	hs|4q31.3
A_21_P0000059	APOBEC3H	Homo sapiens apolipoprotein B mRNA editing enzyme, catalytic polypeptide-like 3H (APOBEC3H), transcript variant SV-154, mRNA [NM_001166004]	76.1243	3.74593	P	A	-3.18406	0.0492081	NM_001166004	NM_001166004	NM_001166004	Hs.440515	164668	ENST00000421988	THC2477080	GO:0000932(cytoplasmic mRNA processing body)|GO:0004126(cytidine deaminase activity)|GO:0005515(protein binding)|GO:0005634(nucleus)|GO:0005737(cytoplasm)|GO:0008270(zinc ion binding)|GO:0009972(cytidine deamination)|GO:0010529(negative regulation of transposition)|GO:0045087(innate immune response)|GO:0045869(negative regulation of retroviral genome replication)|GO:0048525(negative regulation of…	chr22:39497261-39497320	hs|22q13.1
A_23_P502641	SEC22C	Homo sapiens SEC22 vesicle trafficking protein homolog C (S. cerevisiae) (SEC22C), transcript variant 1, mRNA [NM_032970]	508.782	164.712	P	P	-3.17344	0.323738	NM_032970	NM_032970	NM_032970	Hs.445892	9117	ENST00000449617	THC2477772	GO:0000149(SNARE binding)|GO:0005484(SNAP receptor activity)|GO:0005783(endoplasmic reticulum)|GO:0005789(endoplasmic reticulum membrane)|GO:0006887(exocytosis)|GO:0006888(ER to Golgi vesicle-mediated transport)|GO:0015031(protein transport)|GO:0016021(integral to membrane)|GO:0031201(SNARE complex)|GO:0048280(vesicle fusion with Golgi apparatus)	chr3:42599114-42597473	hs|3p22.1
A_23_P333129		double homeobox 4 like 11 [Source:HGNC Symbol;Acc:HGNC:38687] [ENST00000611504]	18273.5	6870.7	P	P	-3.14969	0.375994	ENST00000425409	XM_006718102	XM_006718102	Hs.725918		ENST00000425409			chrUn_gl000228:73925-73992
A_23_P383819	TBX3	Homo sapiens T-box 3 (TBX3), transcript variant 2, mRNA [NM_016569]	116.094	22.7211	P	A	-3.14376	0.195713	NM_016569	NM_016569	NM_016569	Hs.744016	6926	ENST00000257566	THC2490919	GO:0000122(negative regulation of transcription from RNA polymerase II promoter)|GO:0000978(RNA polymerase II core promoter proximal region sequence-specific DNA binding)|GO:0001078(RNA polymerase II core promoter proximal region sequence-specific DNA binding transcription factor activity involved in negative regulation of transcription)|GO:0001085(RNA polymerase II transcription factor binding)|…	chr12:115108899-115108840	hs|12q24.21
A_19_P00319409	ERVMER34-1	Homo sapiens endogenous retrovirus group MER34, member 1 (ERVMER34-1), transcript variant 1, mRNA [NM_024534]	90.3623	4.62017	P	A	-3.1437	0.0511294	NM_024534	NM_024534	NM_024534	Hs.363087	100288413	ENST00000440542	THC2474176	GO:0016021(integral to membrane)|GO:0019031(viral envelope)	chr4:53609938-53609879	hs|4q12
A_23_P48307	PABPC3	Homo sapiens poly(A) binding protein, cytoplasmic 3 (PABPC3), mRNA [NM_030979]	2588.44	1100.82	P	P	-3.13358	0.425285	NM_030979	NM_030979	NM_030979	Hs.458280	5042	ENST00000281589	THC2473560	GO:0000166(nucleotide binding)|GO:0005737(cytoplasm)|GO:0008143(poly(A) RNA binding)|GO:0016071(mRNA metabolic process)|GO:0070062(extracellular vesicular exosome)	chr13:25672234-25672293	hs|13q12.13
A_33_P3248982	FAIM2	Homo sapiens Fas apoptotic inhibitory molecule 2 (FAIM2), mRNA [NM_012306]	130.235	25.673	P	P	-3.13003	0.197129	NM_012306	NM_012306	NM_012306	Hs.567424	23017	ENST00000320634	THC2511959	GO:0002931(response to ischemia)|GO:0006915(apoptotic process)|GO:0016021(integral to membrane)|GO:0021549(cerebellum development)|GO:0021680(cerebellar Purkinje cell layer development)|GO:0021681(cerebellar granular layer development)|GO:0021702(cerebellar Purkinje cell differentiation)|GO:0030054(cell junction)|GO:0043066(negative regulation of apoptotic process)|GO:0043523(regulation of neuron…	chr12:50260739-50260680	hs|12q13.12
A_23_P150018	DUSP5	Homo sapiens dual specificity phosphatase 5 (DUSP5), mRNA [NM_004419]	341.594	112.983	P	P	-3.113	0.330753	NM_004419	NM_004419	NM_004419	Hs.2128	1847	ENST00000369583	THC2467211	GO:0000188(inactivation of MAPK activity)|GO:0001706(endoderm formation)|GO:0004725(protein tyrosine phosphatase activity)|GO:0005515(protein binding)|GO:0005634(nucleus)|GO:0006470(protein dephosphorylation)|GO:0008138(protein tyrosine/serine/threonine phosphatase activity)|GO:0017017(MAP kinase tyrosine/serine/threonine phosphatase activity)|GO:0035335(peptidyl-tyrosine dephosphorylation)	chr10:112270900-112270959	hs|10q25.2
A_21_P0006101			70.5638	3.73281	P	A	-3.10782	0.0528998	ENST00000453455					ENST00000453455			chr9:111017076-111017017	hs|9q31.2
A_23_P205867	NR2E3	Homo sapiens nuclear receptor subfamily 2, group E, member 3 (NR2E3), transcript variant 2, mRNA [NM_014249]	218.54	43.7141	P	P	-3.10221	0.200028	NM_014249	NM_014249	NM_014249	Hs.187354	10002	ENST00000617575	THC2523483	GO:0000122(negative regulation of transcription from RNA polymerase II promoter)|GO:0003707(steroid hormone receptor activity)|GO:0004879(ligand-activated sequence-specific DNA binding RNA polymerase II transcription factor activity)|GO:0005515(protein binding)|GO:0005634(nucleus)|GO:0005654(nucleoplasm)|GO:0005667(transcription factor complex)|GO:0006366(transcription from RNA polymerase II prom…	chr15:72110325-72110384	hs|15q23
A_24_P158903	IRAK4	Homo sapiens interleukin-1 receptor-associated kinase 4 (IRAK4), transcript variant 2, mRNA [NM_016123]	119.558	23.9385	P	P	-3.10034	0.200224	NM_016123	NM_016123	NM_016123	Hs.138499	51135	ENST00000448290	THC2749922	GO:0000287(magnesium ion binding)|GO:0001816(cytokine production)|GO:0002224(toll-like receptor signaling pathway)|GO:0002755(MyD88-dependent toll-like receptor signaling pathway)|GO:0004672(protein kinase activity)|GO:0004674(protein serine/threonine kinase activity)|GO:0005149(interleukin-1 receptor binding)|GO:0005515(protein binding)|GO:0005524(ATP binding)|GO:0005615(extracellular space)|GO:…	chr12:44181072-44181131	hs|12q12
A_22_P00018851	CELF6	Homo sapiens CUGBP, Elav-like family member 6 (CELF6), transcript variant 2, mRNA [NM_001172684]	1758.41	682.777	P	P	-3.09451	0.388292	NM_001172684	NM_001172684	NM_001172684	Hs.348342	60677	ENST00000379915	NP852756	GO:0000166(nucleotide binding)|GO:0000381(regulation of alternative nuclear mRNA splicing, via spliceosome)|GO:0003723(RNA binding)|GO:0005634(nucleus)|GO:0005737(cytoplasm)|GO:0006397(mRNA processing)	chr15:72577468-72577409	hs|15q23
A_33_P3589217	SLC25A6	Homo sapiens solute carrier family 25 (mitochondrial carrier; adenine nucleotide translocator), member 6 (SLC25A6), mRNA [NM_001636]	5343.2	2303.35	P	P	-3.08366	0.431081	NM_001636	NM_001636	NM_001636	Hs.350927	293	ENST00000484026	THC2563517	GO:0005471(ATP:ADP antiporter activity)|GO:0005515(protein binding)|GO:0005634(nucleus)|GO:0005739(mitochondrion)|GO:0005743(mitochondrial inner membrane)|GO:0005744(mitochondrial inner membrane presequence translocase complex)|GO:0006112(energy reserve metabolic process)|GO:0006626(protein targeting to mitochondrion)|GO:0006915(apoptotic process)|GO:0015866(ADP transport)|GO:0015867(ATP transpor…	chrX:1508451-1508392	hs|Xp22.33
A_24_P80204	MALL	Homo sapiens mal, T-cell differentiation protein-like (MALL), mRNA [NM_005434]	4397.03	1899.91	P	P	-3.07503	0.43209	NM_005434	NM_005434	NM_005434	Hs.185055	7851	ENST00000272462	THC2786552	GO:0000139(Golgi membrane)|GO:0005515(protein binding)|GO:0005886(plasma membrane)|GO:0016021(integral to membrane)|GO:0016023(cytoplasmic membrane-bounded vesicle)|GO:0030136(clathrin-coated vesicle)|GO:0042632(cholesterol homeostasis)|GO:0045121(membrane raft)	chr2:110841931-110841872	hs|2q13
A_24_P942743	ZFY	Homo sapiens zinc finger protein, Y-linked (ZFY), transcript variant 1, mRNA [NM_003411]	74.0165	4.04198	P	A	-3.07431	0.0546092	NM_003411	NM_003411	NM_003411	Hs.522845	7544	ENST00000155093	THC2479220	GO:0003677(DNA binding)|GO:0005634(nucleus)|GO:0006351(transcription, DNA-dependent)|GO:0006355(regulation of transcription, DNA-dependent)|GO:0046872(metal ion binding)	chrY:2849820-2849879	hs|Yp11.31
A_33_P3226832	F3	Homo sapiens coagulation factor III (thromboplastin, tissue factor) (F3), transcript variant 1, mRNA [NM_001993]	3733.1	1615.15	P	P	-3.0702	0.432657	NM_001993	NM_001993	NM_001993	Hs.62192	2152	ENST00000370207	THC2467710	GO:0001938(positive regulation of endothelial cell proliferation)|GO:0002020(protease binding)|GO:0002541(activation of plasma proteins involved in acute inflammatory response)|GO:0002543(activation of blood coagulation via clotting cascade)|GO:0004896(cytokine receptor activity)|GO:0005515(protein binding)|GO:0005543(phospholipid binding)|GO:0005615(extracellular space)|GO:0005886(plasma membran…	chr1:94995139-94995080	hs|1p21.3
A_24_P58337	FTH1	Homo sapiens ferritin, heavy polypeptide 1 (FTH1), mRNA [NM_002032]	69801.6	31380.7	P	P	-3.06015	0.449569	NM_002032	NM_002032	NM_002032	Hs.524910	2495	ENST00000466086	THC2586462	GO:0004322(ferroxidase activity)|GO:0005506(iron ion binding)|GO:0005515(protein binding)|GO:0005634(nucleus)|GO:0005739(mitochondrion)|GO:0005829(cytosol)|GO:0006826(iron ion transport)|GO:0006879(cellular iron ion homeostasis)|GO:0006880(intracellular sequestering of iron ion)|GO:0006892(post-Golgi vesicle-mediated transport)|GO:0006898(receptor-mediated endocytosis)|GO:0006955(immune response)…	chr11:61732335-61732276	hs|11q12.3
A_33_P3424507	OR51F1	Homo sapiens olfactory receptor, family 51, subfamily F, member 1 (gene/pseudogene) (OR51F1), mRNA [NM_001004752]	105.879	21.7729	P	P	-3.04949	0.205639	NM_001004752	NM_001004752	NM_001004752	Hs.553659	256892	ENST00000380383	NP1461808	GO:0004930(G-protein coupled receptor activity)|GO:0004984(olfactory receptor activity)|GO:0005886(plasma membrane)|GO:0007186(G-protein coupled receptor signaling pathway)|GO:0016021(integral to membrane)|GO:0050911(detection of chemical stimulus involved in sensory perception of smell)	chr11:4790483-4790424	hs|11p15.4
A_33_P3292588	UBTFL1	Homo sapiens upstream binding transcription factor, RNA polymerase I-like 1 (UBTFL1), mRNA [NM_001143975]	82.9341	4.6418	P	A	-3.04837	0.0559697	NM_001143975	NM_001143975	NM_001143975	Hs.719885	642623	ENST00000411859		GO:0001832(blastocyst growth)|GO:0003677(DNA binding)|GO:0005634(nucleus)|GO:0005737(cytoplasm)|GO:0007566(embryo implantation)|GO:0010468(regulation of gene expression)	chr11:89820180-89820239	hs|11q14.3
A_23_P45011	PPP1R14C	Homo sapiens protein phosphatase 1, regulatory (inhibitor) subunit 14C (PPP1R14C), mRNA [NM_030949]	259.236	88.3582	P	P	-3.02829	0.340841	NM_030949	NM_030949	NM_030949	Hs.486798	81706	ENST00000361131	THC2465080	GO:0004865(protein serine/threonine phosphatase inhibitor activity)|GO:0005737(cytoplasm)|GO:0016020(membrane)|GO:0042325(regulation of phosphorylation)|GO:0043086(negative regulation of catalytic activity)	chr6:150570937-150570996	hs|6q25.1
A_24_P189533	ENDOD1	Homo sapiens endonuclease domain containing 1 (ENDOD1), mRNA [NM_015036]	3200.83	1402.09	P	P	-3.0246	0.43804	NM_015036	NM_015036	NM_015036	Hs.167115	23052	ENST00000278505	THC2610133	GO:0003676(nucleic acid binding)|GO:0004519(endonuclease activity)|GO:0016020(membrane)|GO:0046872(metal ion binding)|GO:0070062(extracellular vesicular exosome)|GO:0090305(nucleic acid phosphodiester bond hydrolysis)	chr11:94865312-94865371	hs|11q21
A_23_P7853	CAPN11	Homo sapiens calpain 11 (CAPN11), mRNA [NM_007058]	64.7837	3.74753	P	A	-3.01361	0.0578469	NM_007058	NM_007058	NM_007058	Hs.225953	11131	ENST00000533604	THC2473052	GO:0001669(acrosomal vesicle)|GO:0004198(calcium-dependent cysteine-type endopeptidase activity)|GO:0005509(calcium ion binding)|GO:0005737(cytoplasm)|GO:0006508(proteolysis)|GO:0008233(peptidase activity)	chr6:44150895-44150954	hs|6p21.1
A_33_P3278058	PIH1D2	Homo sapiens PIH1 domain containing 2 (PIH1D2), transcript variant 1, mRNA [NM_138789]	140.564	29.4757	P	P	-3.01225	0.209697	NM_138789	NM_138789	NM_138789	Hs.420662	120379	ENST00000280350	THC2591217	GO:0017160(Ral GTPase binding)	chr11:111941220-111941161	hs|11q23.1
A_24_P70993	CD99	Homo sapiens CD99 molecule (CD99), transcript variant 1, mRNA [NM_002414]	2548.49	1129.07	P	P	-2.98279	0.443035	NM_002414	NM_002414	NM_002414	Hs.653349	4267	ENST00000497752	NP088525	GO:0005737(cytoplasm)|GO:0005886(plasma membrane)|GO:0005887(integral to plasma membrane)|GO:0005925(focal adhesion)|GO:0007155(cell adhesion)	chrX:2638454-2640715	hs|Xp22.33
A_21_P0013879		Kallmann syndrome sequence pseudogene [Source:HGNC Symbol;Acc:HGNC:6214] [ENST00000430079]	60.5508	3.63891	P	A	-2.9734	0.0600968	ENST00000430079					ENST00000430079	THC2783530		chrY:15866586-15866645	hs|Yq11.221
A_23_P400310	REG4	Homo sapiens regenerating islet-derived family, member 4 (REG4), transcript variant 2, mRNA [NM_032044]	1483.4	598.855	P	P	-2.96754	0.403704	NM_032044	NM_032044	NM_032044	Hs.660883	83998	ENST00000256585	THC2475233	GO:0005509(calcium ion binding)|GO:0005576(extracellular region)|GO:0005737(cytoplasm)|GO:0008201(heparin binding)|GO:2001065(mannan binding)	chr1:120337199-120337140	hs|1p12
A_24_P141214	STOM	Homo sapiens stomatin (STOM), transcript variant 2, mRNA [NM_198194]	469.881	163.76	P	P	-2.96554	0.348513	NM_198194	NM_198194	NM_198194	Hs.253903	2040	ENST00000286713	THC2511522	GO:0005615(extracellular space)|GO:0005737(cytoplasm)|GO:0005856(cytoskeleton)|GO:0005887(integral to plasma membrane)|GO:0016020(membrane)|GO:0031982(vesicle)|GO:0042470(melanosome)|GO:0042803(protein homodimerization activity)|GO:0045121(membrane raft)|GO:0051260(protein homooligomerization)|GO:0070062(extracellular vesicular exosome)|GO:0072562(blood microparticle)	chr9:124101935-124101876	hs|9q33.2
A_23_P74359	CSRP1	Homo sapiens cysteine and glycine-rich protein 1 (CSRP1), transcript variant 1, mRNA [NM_004078]	2235.87	997.146	P	P	-2.95839	0.445976	NM_004078	NM_004078	NM_004078	Hs.108080	1465	ENST00000340006	THC2571885	GO:0005634(nucleus)|GO:0005925(focal adhesion)|GO:0008270(zinc ion binding)|GO:0070062(extracellular vesicular exosome)|GO:0070527(platelet aggregation)	chr1:201453110-201453051	hs|1q32.1
A_33_P3383004	PSAPL1	Homo sapiens prosaposin-like 1 (gene/pseudogene) (PSAPL1), mRNA [NM_001085382]	70.576	15.2581	P	A	-2.9541	0.216193	NM_001085382	NM_001085382	NM_001085382	Hs.662523	768239		THC2605372	GO:0005576(extracellular region)|GO:0005737(cytoplasm)|GO:0005764(lysosome)|GO:0006665(sphingolipid metabolic process)	chr4:7432081-7432022	hs|4p16.1
A_23_P203267	TRIM29	Homo sapiens tripartite motif containing 29 (TRIM29), mRNA [NM_012101]	362.068	126.836	P	P	-2.95104	0.35031	NM_012101	NM_012101	NM_012101	Hs.504115	23650	ENST00000341846	THC2603597	GO:0000122(negative regulation of transcription from RNA polymerase II promoter)|GO:0002039(p53 binding)|GO:0003700(sequence-specific DNA binding transcription factor activity)|GO:0005515(protein binding)|GO:0005654(nucleoplasm)|GO:0005737(cytoplasm)|GO:0006366(transcription from RNA polymerase II promoter)|GO:0008270(zinc ion binding)|GO:0045111(intermediate filament cytoskeleton)|GO:1900181(neg…	chr11:119982342-119982283	hs|11q23.3
A_23_P151075	ARHGDIB	Homo sapiens Rho GDP dissociation inhibitor (GDI) beta (ARHGDIB), mRNA [NM_001175]	273.148	95.7169	P	P	-2.95014	0.350421	NM_001175	NM_001175	NM_001175	Hs.504877	397	ENST00000228945	THC2498708	GO:0005094(Rho GDP-dissociation inhibitor activity)|GO:0005096(GTPase activator activity)|GO:0005737(cytoplasm)|GO:0005829(cytosol)|GO:0005856(cytoskeleton)|GO:0006928(cellular component movement)|GO:0006955(immune response)|GO:0007162(negative regulation of cell adhesion)|GO:0007264(small GTPase mediated signal transduction)|GO:0007266(Rho protein signal transduction)|GO:0007275(multicellular or…	chr12:15095117-15095058	hs|12p12.3
A_33_P3303865	FAM120C	Homo sapiens family with sequence similarity 120C (FAM120C), transcript variant 2, mRNA [NM_198456]	182.999	64.159	P	P	-2.94872	0.350597	NM_198456	NM_198456	NM_198456	Hs.86045	54954	ENST00000477084	THC2635554		chrX:54208993-54208934	hs|Xp11.22
A_22_P00002152			75.2422	16.3357	P	A	-2.94606	0.217108	ENST00000566876					ENST00000566876			chr16:50424886-50424827	hs|16q12.1
A_32_P790361	ZNF90	Homo sapiens zinc finger protein 90 (ZNF90), mRNA [NM_007138]	97.0278	6.02254	P	A	-2.93934	0.0620703	NM_007138	NM_007138	NM_007138	Hs.55304	7643	ENST00000473524	THC2670022	GO:0003677(DNA binding)|GO:0003700(sequence-specific DNA binding transcription factor activity)|GO:0005634(nucleus)|GO:0006351(transcription, DNA-dependent)|GO:0006355(regulation of transcription, DNA-dependent)|GO:0008270(zinc ion binding)	chr19:20228630-20228689	hs|19p12
A_19_P00320718	PCAT19	Homo sapiens prostate cancer associated transcript 19 (non-protein coding) (PCAT19), long non-coding RNA [NR_040109]	79.2484	4.9317	P	A	-2.93662	0.062231	NR_040109	NR_040109	NR_040109	Hs.648878	100505495	ENST00000598215	THC2628131		chr19:41985048-41984989	hs|19q13.2
A_33_P3323298	JUN	Homo sapiens jun proto-oncogene (JUN), mRNA [NM_002228]	251.004	88.7942	P	P	-2.92343	0.353756	NM_002228	NM_002228	NM_002228	Hs.696684	3725	ENST00000371222	THC2469957	GO:0000228(nuclear chromosome)|GO:0000980(RNA polymerase II distal enhancer sequence-specific DNA binding)|GO:0000981(sequence-specific DNA binding RNA polymerase II transcription factor activity)|GO:0001077(RNA polymerase II core promoter proximal region sequence-specific DNA binding transcription factor activity involved in positive regulation of transcription)|GO:0001102(RNA polymerase II acti…	chr1:59246570-59246511	hs|1p32.1
A_24_P860703	SNHG17	Homo sapiens small nucleolar RNA host gene 17 (non-protein coding) (SNHG17), transcript variant 1, long non-coding RNA [NR_015366]	2982.72	1345.66	P	P	-2.91583	0.451153	NR_015366	NR_015366	NR_015366	Hs.400876	388796	ENST00000417578	THC2562826		chr20:37049337-37049278	hs|20q11.23
A_24_P225616	RRM2	Homo sapiens ribonucleotide reductase M2 (RRM2), transcript variant 2, mRNA [NM_001034]	2233.79	1007.93	P	P	-2.9153	0.451218	NM_001034	NM_001034	NM_001034	Hs.226390	6241	ENST00000360566	THC2465430	GO:0000082(G1/S transition of mitotic cell cycle)|GO:0000083(regulation of transcription involved in G1/S phase of mitotic cell cycle)|GO:0000278(mitotic cell cycle)|GO:0004748(ribonucleoside-diphosphate reductase activity, thioredoxin disulfide as acceptor)|GO:0005515(protein binding)|GO:0005634(nucleus)|GO:0005654(nucleoplasm)|GO:0005737(cytoplasm)|GO:0005829(cytosol)|GO:0006260(DNA replication…	chr2:10270487-10270546	hs|2p25.1
A_23_P254498	RANGRF	Homo sapiens RAN guanine nucleotide release factor (RANGRF), transcript variant 1, mRNA [NM_016492]	3834.33	1731.95	P	P	-2.91139	0.451696	NM_016492	NM_016492	NM_016492	Hs.408233	29098	ENST00000407006	THC2485200	GO:0002027(regulation of heart rate)|GO:0003254(regulation of membrane depolarization)|GO:0005085(guanyl-nucleotide exchange factor activity)|GO:0005634(nucleus)|GO:0005654(nucleoplasm)|GO:0005737(cytoplasm)|GO:0005791(rough endoplasmic reticulum)|GO:0005886(plasma membrane)|GO:0005901(caveola)|GO:0006888(ER to Golgi vesicle-mediated transport)|GO:0008536(Ran GTPase binding)|GO:0008565(protein tr…	chr17:8193301-8193360	hs|17p13.1
A_23_P74526	PPIE	Homo sapiens peptidylprolyl isomerase E (cyclophilin E) (PPIE), transcript variant 2, mRNA [NM_203456]	934.14	385.111	P	P	-2.89911	0.412263	NM_203456	NM_203456	NM_203456	Hs.524690	10450	ENST00000474804	NP077621	GO:0000166(nucleotide binding)|GO:0000398(nuclear mRNA splicing, via spliceosome)|GO:0000413(protein peptidyl-prolyl isomerization)|GO:0003723(RNA binding)|GO:0003755(peptidyl-prolyl cis-trans isomerase activity)|GO:0005515(protein binding)|GO:0005634(nucleus)|GO:0006355(regulation of transcription, DNA-dependent)|GO:0006457(protein folding)|GO:0016018(cyclosporin A binding)|GO:0045070(positive r…	chr1:40211127-40214590	hs|1p34.2
A_33_P3231382		Homo sapiens clone KU010717 unknown mRNA. [AF452715]	70.9575	4.60409	P	A	-2.8926	0.0648852	ENST00000313865		AF452715	Hs.633989		ENST00000313865	THC2479670		chr19:35597665-35597724	hs|19q13.12
A_21_P0004484	LINC01018	Homo sapiens long intergenic non-protein coding RNA 1018 (LINC01018), transcript variant 1, long non-coding RNA [NR_024424]	185.12	66.2902	P	P	-2.88909	0.358092	NR_024424	NR_024424	NR_024424	Hs.435515	255167	ENST00000507582	THC2619970		chr5:6583858-6583914	hs|5p15.31
A_23_P360316	FUT3	Homo sapiens fucosyltransferase 3 (galactoside 3(4)-L-fucosyltransferase, Lewis blood group) (FUT3), transcript variant 1, mRNA [NM_000149]	610.582	254.158	P	P	-2.86767	0.416256	NM_000149	NM_000149	NM_000149	Hs.169238	2525	ENST00000303225	THC2471166	GO:0006486(protein glycosylation)|GO:0008417(fucosyltransferase activity)|GO:0009312(oligosaccharide biosynthetic process)|GO:0009988(cell-cell recognition)|GO:0016020(membrane)|GO:0016021(integral to membrane)|GO:0017060(3-galactosyl-N-acetylglucosaminide 4-alpha-L-fucosyltransferase activity)|GO:0032580(Golgi cisterna membrane)|GO:0036065(fucosylation)|GO:0043413(macromolecule glycosylation)|GO…	chr19:5843151-5843092	hs|19p13.3
A_23_P40453	CBR3	Homo sapiens carbonyl reductase 3 (CBR3), mRNA [NM_001236]	224.711	81.2168	P	P	-2.86294	0.361428	NM_001236	NM_001236	NM_001236	Hs.154510	874	ENST00000290354	THC2472161	GO:0000253(3-keto sterol reductase activity)|GO:0004090(carbonyl reductase (NADPH) activity)|GO:0005615(extracellular space)|GO:0005654(nucleoplasm)|GO:0005737(cytoplasm)|GO:0005829(cytosol)|GO:0042376(phylloquinone catabolic process)|GO:0050890(cognition)|GO:0055114(oxidation-reduction process)|GO:0070402(NADPH binding)	chr21:37518379-37518438	hs|21q22.12
A_21_P0003318		PREDICTED: Homo sapiens uncharacterized LOC101929118 (RP11-10L7.1), ncRNA [XR_244670]	55.6216	3.72587	P	A	-2.85902	0.0669861	ENST00000500009	XR_244670	XR_244670	Hs.733660		ENST00000500009	THC2606510		chr4:89251941-89252000	hs|4q22.1
A_24_P350307		ribosomal protein L18 pseudogene 11 [Source:HGNC Symbol;Acc:HGNC:35742] [ENST00000494933]	15002.1	6181.76	P	P	-2.85551	0.41206	ENST00000494933					ENST00000494933			chr15:78953409-78953389	hs|15q25.1
A_23_P19987	IGF2BP3	Homo sapiens insulin-like growth factor 2 mRNA binding protein 3 (IGF2BP3), mRNA [NM_006547]	3012.74	1383.3	P	P	-2.85103	0.459151	NM_006547	NM_006547	NM_006547	Hs.700696	10643	ENST00000619562	THC2487846	GO:0000166(nucleotide binding)|GO:0003723(RNA binding)|GO:0003730(mRNA 3'-UTR binding)|GO:0005515(protein binding)|GO:0005634(nucleus)|GO:0005737(cytoplasm)|GO:0005829(cytosol)|GO:0006412(translation)|GO:0009653(anatomical structure morphogenesis)|GO:0010467(gene expression)|GO:0017148(negative regulation of translation)|GO:0042035(regulation of cytokine biosynthetic process)|GO:0045182(translati…	chr7:23350828-23350769	hs|7p15.3
A_22_P00017346	LOC101928000	PREDICTED: Homo sapiens uncharacterized LOC101928000 (LOC101928000), ncRNA [XR_243583]	183.397	66.7006	P	P	-2.84531	0.363695	XR_243583	XR_243583	XR_243583	Hs.660048	101928000		THC2537088		chr17:5017612-5017671	hs|17p13.2
A_22_P00016351			60.7662	4.20793	P	A	-2.82403	0.0692478	ENST00000427584			Hs.639635		ENST00000427584	THC2630986		chr5:72509988-72510047	hs|5q13.2
A_19_P00316340	LOC100506860	Homo sapiens uncharacterized LOC100506860 (LOC100506860), long non-coding RNA [NR_109780]	880.415	371.482	P	P	-2.82343	0.421939	NR_109780	NR_109780		Hs.635013	100506860		THC2530046		chr7:130606643-130606702	hs|7q32.3
A_23_P95790	ITLN1	Homo sapiens intelectin 1 (galactofuranose binding) (ITLN1), mRNA [NM_017625]	222.017	81.4686	P	P	-2.82021	0.366948	NM_017625	NM_017625	NM_017625	Hs.50813	55600	ENST00000326245	THC2463033	GO:0001934(positive regulation of protein phosphorylation)|GO:0009624(response to nematode)|GO:0030246(carbohydrate binding)|GO:0031225(anchored to membrane)|GO:0031526(brush border membrane)|GO:0043235(receptor complex)|GO:0045121(membrane raft)|GO:0046326(positive regulation of glucose import)|GO:0070062(extracellular vesicular exosome)	chr1:160846425-160846366	hs|1q23.3
A_19_P00321259	LINC01133	Homo sapiens long intergenic non-protein coding RNA 1133 (LINC01133), long non-coding RNA [NR_038849]	570.866	209.652	P	P	-2.81787	0.367253	NR_038849	NR_038849		Hs.445045	100505633	ENST00000423943	THC2699461		chr1:159948636-159948695	hs|1q23.2
A_24_P173746	RALGPS2	Homo sapiens Ral GEF with PH domain and SH3 binding motif 2 (RALGPS2), transcript variant 10, mRNA [NM_152663]	139.017	32.6138	P	P	-2.79836	0.234604	NM_152663	NM_152663	NM_152663	Hs.632485	55103	ENST00000478871	THC2761009	GO:0005085(guanyl-nucleotide exchange factor activity)|GO:0005737(cytoplasm)|GO:0005886(plasma membrane)|GO:0007264(small GTPase mediated signal transduction)|GO:0043547(positive regulation of GTPase activity)	chr1:178866870-178871278	hs|1q25.2
A_19_P00318152	SNHG11	Homo sapiens small nucleolar RNA host gene 11 (non-protein coding) (SNHG11), long non-coding RNA [NR_003239]	646.036	274.949	P	P	-2.7953	0.425594	NR_003239	NR_003239	NR_003239	Hs.16936	128439	ENST00000440918	THC2681479		chr20:37075377-37075436	hs|20q11.23
A_23_P201711	S100A6	Homo sapiens S100 calcium binding protein A6 (S100A6), mRNA [NM_014624]	28166.3	13572.3	P	P	-2.79435	0.481864	NM_014624	NM_014624	NM_014624	Hs.275243	6277	ENST00000462776	THC2503608	GO:0001726(ruffle)|GO:0005509(calcium ion binding)|GO:0005515(protein binding)|GO:0005523(tropomyosin binding)|GO:0005634(nucleus)|GO:0005635(nuclear envelope)|GO:0005737(cytoplasm)|GO:0005829(cytosol)|GO:0007165(signal transduction)|GO:0007409(axonogenesis)|GO:0008270(zinc ion binding)|GO:0015075(ion transmembrane transporter activity)|GO:0031234(extrinsic to internal side of plasma membrane)|GO…	chr1:153507685-153507255	hs|1q21.3
A_23_P47682	NRIP3	Homo sapiens nuclear receptor interacting protein 3 (NRIP3), mRNA [NM_020645]	50.1816	3.63404	P	A	-2.77686	0.0724178	NM_020645	NM_020645	NM_020645	Hs.523467	56675	ENST00000309166	THC2462031	GO:0004190(aspartic-type endopeptidase activity)|GO:0006508(proteolysis)	chr11:9004858-9004799	hs|11p15.4
A_33_P3334535	GIN1	Homo sapiens gypsy retrotransposon integrase 1 (GIN1), mRNA [NM_017676]	66.9333	4.85244	P	A	-2.77571	0.0724967	NM_017676	NM_017676	NM_017676	Hs.24088	54826	ENST00000512248	THC2478360	GO:0003676(nucleic acid binding)|GO:0015074(DNA integration)	chr5:102421763-102421704	hs|5q21.1
A_24_P152094		peptidylprolyl isomerase A (cyclophilin A) pseudogene 26 [Source:HGNC Symbol;Acc:HGNC:39271] [ENST00000377951]	8271.73	3499.46	P	P	-2.77088	0.423062	ENST00000377951	XM_003960530	XM_003960530			ENST00000377951	NP1245239		chr13:53394782-53394841	hs|13q14.3
A_33_P3407937	PLCXD1	Homo sapiens phosphatidylinositol-specific phospholipase C, X domain containing 1 (PLCXD1), transcript variant 1, mRNA [NM_018390]	424.272	158.603	P	P	-2.76787	0.373824	NM_018390	NM_018390	NM_018390	Hs.522568	55344	ENST00000381663	THC2533451	GO:0006629(lipid metabolic process)|GO:0008081(phosphoric diester hydrolase activity)	chrX:208260-208319	hs|Xp22.33
A_23_P79587	ALPP	alkaline phosphatase, placental [Source:HGNC Symbol;Acc:HGNC:439] [ENST00000485563]	1339.64	575.884	P	P	-2.76262	0.429879	ENST00000485563		AK075432	Hs.284255	250	ENST00000485563	THC2470635	GO:0000287(magnesium ion binding)|GO:0004035(alkaline phosphatase activity)|GO:0005886(plasma membrane)|GO:0008270(zinc ion binding)|GO:0009986(cell surface)|GO:0016021(integral to membrane)|GO:0016311(dephosphorylation)|GO:0031225(anchored to membrane)	chr2:233247198-233247257	hs|2q37.1
A_21_P0010899			6308.02	2968.32	P	P	-2.76049	0.470563	ENST00000414870					ENST00000414870			chr10:99069392-99069333	hs|10q24.1
A_23_P56356	PLB1	Homo sapiens phospholipase B1 (PLB1), transcript variant 1, mRNA [NM_153021]	192.613	46.1976	P	P	-2.75624	0.239847	NM_153021	NM_153021	NM_153021	Hs.444933	151056	ENST00000411743	THC2477658	GO:0001523(retinoid metabolic process)|GO:0004622(lysophospholipase activity)|GO:0004623(phospholipase A2 activity)|GO:0005886(plasma membrane)|GO:0006644(phospholipid metabolic process)|GO:0007603(phototransduction, visible light)|GO:0016021(integral to membrane)|GO:0016042(lipid catabolic process)|GO:0016324(apical plasma membrane)|GO:0036151(phosphatidylcholine acyl-chain remodeling)|GO:004428…	chr2:28866046-28866105	hs|2p23.2
A_23_P129458	SDR42E1	Homo sapiens short chain dehydrogenase/reductase family 42E, member 1 (SDR42E1), mRNA [NM_145168]	81.6303	6.03395	P	A	-2.75525	0.073918	NM_145168	NM_145168	NM_145168	Hs.87779	93517	ENST00000328945	THC2601972	GO:0003854(3-beta-hydroxy-delta5-steroid dehydrogenase activity)|GO:0006694(steroid biosynthetic process)|GO:0016021(integral to membrane)|GO:0055114(oxidation-reduction process)	chr16:82031603-82031544	hs|16q23.3
A_24_P215804	CKLF	Homo sapiens chemokine-like factor (CKLF), transcript variant 1, mRNA [NM_016951]	72.0272	17.337	P	A	-2.74946	0.240701	NM_016951	NM_016951	NM_016951	Hs.15159	51192	ENST00000264001	THC2503188	GO:0005576(extracellular region)|GO:0005615(extracellular space)|GO:0008009(chemokine activity)|GO:0008283(cell proliferation)|GO:0016020(membrane)|GO:0016021(integral to membrane)|GO:0030593(neutrophil chemotaxis)|GO:0032940(secretion by cell)|GO:0048246(macrophage chemotaxis)|GO:0048247(lymphocyte chemotaxis)	chr16:66599900-66599959	hs|16q21
A_24_P317450	OSTCP1	Homo sapiens oligosaccharyltransferase complex subunit pseudogene 1 (OSTCP1), non-coding RNA [NR_028496]	302.558	113.923	P	P	-2.74751	0.376533	NR_028496	NR_028496	NR_028496	Hs.487035	202459	ENST00000522287	THC2486050		chr6:159262350-159262291	hs|6q25.3
A_22_P00018234		Homo sapiens cDNA FLJ42284 fis, clone TLIVE2005180. [AK124278]	49.8777	3.71799	P	A	-2.74639	0.0745421	ENST00000599944		AK124278	Hs.689581		ENST00000599944	THC2620635		chr19:24000655-24000596	hs|19p12
A_23_P342668	AKAP17A	Homo sapiens A kinase (PRKA) anchor protein 17A (AKAP17A), transcript variant 1, mRNA [NM_005088]	4170.82	1970.45	P	P	-2.74583	0.472438	NM_005088	NM_005088	NM_005088	Hs.522572	8227	ENST00000474361	THC2495503	GO:0000166(nucleotide binding)|GO:0005515(protein binding)|GO:0005634(nucleus)|GO:0005654(nucleoplasm)|GO:0005681(spliceosomal complex)|GO:0005737(cytoplasm)|GO:0006355(regulation of transcription, DNA-dependent)|GO:0006397(mRNA processing)|GO:0007165(signal transduction)|GO:0008380(RNA splicing)|GO:0016607(nuclear speck)|GO:0042113(B cell activation)|GO:0043484(regulation of RNA splicing)|GO:005…	chrX:1721323-1721382	hs|Xp22.33
A_32_P131031	MACC1	Homo sapiens metastasis associated in colon cancer 1 (MACC1), mRNA [NM_182762]	421.487	159.178	P	P	-2.73911	0.377657	NM_182762	NM_182762	NM_182762	Hs.598388	346389	ENST00000589011	THC2478007	GO:0005634(nucleus)|GO:0005737(cytoplasm)|GO:0006351(transcription, DNA-dependent)|GO:0006355(regulation of transcription, DNA-dependent)|GO:0008083(growth factor activity)|GO:0051781(positive regulation of cell division)	chr7:20193868-20180775	hs|7p21.1
A_33_P3228977	UTY	ubiquitously transcribed tetratricopeptide repeat containing, Y-linked [Source:HGNC Symbol;Acc:HGNC:12638] [ENST00000382893]	50.1515	3.77379	P	A	-2.73646	0.0752477	ENST00000382893		BC012581	Hs.115277	7404	ENST00000382893	THC2704489	GO:0005634(nucleus)|GO:0010468(regulation of gene expression)|GO:0046872(metal ion binding)|GO:0051213(dioxygenase activity)|GO:0055114(oxidation-reduction process)|GO:0071557(histone H3-K27 demethylation)|GO:0071558(histone demethylase activity (H3-K27 specific))	chrY:15508466-15508407	hs|Yq11.221
A_33_P3393801	PDZK1IP1	Homo sapiens PDZK1 interacting protein 1 (PDZK1IP1), mRNA [NM_005764]	259.454	98.1193	P	P	-2.73523	0.378177	NM_005764	NM_005764	NM_005764	Hs.431099	10158	ENST00000371885	THC2612502	GO:0016021(integral to membrane)|GO:0070062(extracellular vesicular exosome)	chr1:47650734-47650675	hs|1p33
A_21_P0005985	SUGT1P1	Homo sapiens SUGT1 pseudogene 1 (SUGT1P1), non-coding RNA [NR_003667]	575.561	218.007	P	P	-2.73079	0.378773	NR_003667	NR_003667	NR_003667	Hs.521441	441394		THC2535949		chr9:33508370-33504540	hs|9p13.3
A_22_P00015502	lnc-STAT1-1	wo27e07.x1 NCI_CGAP_Gas4 Homo sapiens cDNA clone IMAGE:2456580 3', mRNA sequence [AI921603]	71.32	5.40804	P	A	-2.72836	0.0758279	lnc-STAT1-1:1		AI921603	Hs.607441					chr2:191799922-191799863	hs|2q32.2
A_23_P214821	EDN1	Homo sapiens endothelin 1 (EDN1), transcript variant 1, mRNA [NM_001955]	357.471	135.672	P	P	-2.72513	0.379534	NM_001955	NM_001955	NM_001955	Hs.511899	1906	ENST00000379375	THC2464104	GO:0000122(negative regulation of transcription from RNA polymerase II promoter)|GO:0001516(prostaglandin biosynthetic process)|GO:0001569(patterning of blood vessels)|GO:0001701(in utero embryonic development)|GO:0001821(histamine secretion)|GO:0003100(regulation of systemic arterial blood pressure by endothelin)|GO:0005125(cytokine activity)|GO:0005179(hormone activity)|GO:0005515(protein bindi…	chr6:12296672-12296731	hs|6p24.1
A_22_P00001617	ZBED1	Homo sapiens zinc finger, BED-type containing 1 (ZBED1), transcript variant 3, mRNA [NM_001171135]	434.184	165.364	P	P	-2.71529	0.38086	NM_001171135	NM_001171135	NM_001171135	Hs.131452	9189	ENST00000515319	THC2461273	GO:0000228(nuclear chromosome)|GO:0003677(DNA binding)|GO:0004803(transposase activity)|GO:0008152(metabolic process)|GO:0046872(metal ion binding)|GO:0046983(protein dimerization activity)	chrX:2405132-2405073	hs|Xp22.33
A_24_P142495	KRTAP1-3	Homo sapiens keratin associated protein 1-3 (KRTAP1-3), mRNA [NM_030966]	2206.54	1051.93	P	P	-2.71246	0.476732	NM_030966	NM_030966	NM_030966	Hs.534495	81850	ENST00000344363	NP367289	GO:0008150(biological_process)|GO:0030280(structural constituent of epidermis)|GO:0045095(keratin filament)	chr17:39190648-39190589	hs|17q21.2
A_24_P292470	UCP3	Homo sapiens uncoupling protein 3 (mitochondrial, proton carrier) (UCP3), transcript variant short, mRNA [NM_022803]	2333.48	1115.08	P	P	-2.70374	0.477862	NM_022803	NM_022803	NM_022803	Hs.101337	7352	ENST00000426995	THC2487932	GO:0000303(response to superoxide)|GO:0001666(response to hypoxia)|GO:0005215(transporter activity)|GO:0005515(protein binding)|GO:0005739(mitochondrion)|GO:0005743(mitochondrial inner membrane)|GO:0006629(lipid metabolic process)|GO:0006631(fatty acid metabolic process)|GO:0006839(mitochondrial transport)|GO:0007568(aging)|GO:0007584(response to nutrient)|GO:0007585(respiratory gaseous exchange)…	chr11:73714957-73714898	hs|11q13.4
A_23_P98350	BIRC3	Homo sapiens baculoviral IAP repeat containing 3 (BIRC3), transcript variant 1, mRNA [NM_001165]	498.3	190.578	P	P	-2.7035	0.382456	NM_001165	NM_001165	NM_001165	Hs.127799	330	ENST00000263464	THC2463921	GO:0002224(toll-like receptor signaling pathway)|GO:0002756(MyD88-independent toll-like receptor signaling pathway)|GO:0004842(ubiquitin-protein ligase activity)|GO:0005515(protein binding)|GO:0005634(nucleus)|GO:0005654(nucleoplasm)|GO:0005737(cytoplasm)|GO:0005829(cytosol)|GO:0005876(spindle microtubule)|GO:0007166(cell surface receptor signaling pathway)|GO:0007283(spermatogenesis)|GO:0008270(…	chr11:102208356-102208415	hs|11q22.2
A_23_P214487	HIST1H4C	Homo sapiens histone cluster 1, H4c (HIST1H4C), mRNA [NM_003542]	154758	82967.6	P	P	-2.69839	0.536113	NM_003542	NM_003542	NM_003542	Hs.46423	8364	ENST00000377803	THC2699129	GO:0000183(chromatin silencing at rDNA)|GO:0000228(nuclear chromosome)|GO:0000278(mitotic cell cycle)|GO:0000723(telomere maintenance)|GO:0000786(nucleosome)|GO:0003677(DNA binding)|GO:0005515(protein binding)|GO:0005576(extracellular region)|GO:0005634(nucleus)|GO:0005654(nucleoplasm)|GO:0006325(chromatin organization)|GO:0006334(nucleosome assembly)|GO:0006335(DNA replication-dependent nucleoso…	chr6:26104468-26104527	hs|6p22.2
A_22_P00000924	LOC101929549	Homo sapiens uncharacterized LOC101929549 (LOC101929549), long non-coding RNA [NR_110112]	171.83	42.7582	P	P	-2.68609	0.24884	NR_110112	NR_110112	NR_110112	Hs.663336	101929549	ENST00000527518	THC2500712		chr12:4809669-4809610	hs|12p13.32
A_24_P175612	SFXN2	Homo sapiens sideroflexin 2 (SFXN2), mRNA [NM_178858]	347.856	133.958	P	P	-2.6841	0.385097	NM_178858	NM_178858	NM_178858	Hs.44070	118980	ENST00000459894	THC2463159	GO:0005743(mitochondrial inner membrane)|GO:0015075(ion transmembrane transporter activity)|GO:0016021(integral to membrane)|GO:0034220(ion transmembrane transport)|GO:0055072(iron ion homeostasis)	chr10:104498374-104498433	hs|10q24.32
A_21_P0000063	MDFIC	Homo sapiens MyoD family inhibitor domain containing (MDFIC), transcript variant 2, mRNA [NM_001166346]	105.725	26.3976	P	P	-2.67965	0.249682	NM_001166346	NM_001166346	NM_001166346	Hs.741413	29969		THC2564337	GO:0005515(protein binding)|GO:0005634(nucleus)|GO:0005654(nucleoplasm)|GO:0005730(nucleolus)|GO:0005737(cytoplasm)|GO:0005794(Golgi apparatus)|GO:0006351(transcription, DNA-dependent)|GO:0007257(activation of JUN kinase activity)|GO:0008134(transcription factor binding)|GO:0016032(viral reproduction)|GO:0030111(regulation of Wnt receptor signaling pathway)|GO:0030332(cyclin binding)|GO:0030957(T…	chr7:114563630-114563689	hs|7q31.1
A_23_P24903	P2RY2	Homo sapiens purinergic receptor P2Y, G-protein coupled, 2 (P2RY2), transcript variant 1, mRNA [NM_176072]	877.127	387.569	P	P	-2.67294	0.441862	NM_176072	NM_176072	NM_176072	Hs.339	5029	ENST00000393597	THC2489915	GO:0004872(receptor activity)|GO:0005886(plasma membrane)|GO:0005887(integral to plasma membrane)|GO:0006873(cellular ion homeostasis)|GO:0007200(phospholipase C-activating G-protein coupled receptor signaling pathway)|GO:0035589(G-protein coupled purinergic nucleotide receptor signaling pathway)|GO:0042312(regulation of vasodilation)|GO:0045028(G-protein coupled purinergic nucleotide receptor ac…	chr11:72946916-72946975	hs|11q13.4
A_24_P941336	TSR1	Homo sapiens TSR1, 20S rRNA accumulation, homolog (S. cerevisiae) (TSR1), mRNA [NM_018128]	3675.86	1772.47	P	P	-2.67046	0.482193	NM_018128	NM_018128	NM_018128	Hs.388170	55720	ENST00000301364	THC2467851	GO:0005730(nucleolus)|GO:0042255(ribosome assembly)	chr17:2226955-2226896	hs|17p13.3
A_23_P32615	MNAT1	Homo sapiens MNAT CDK-activating kinase assembly factor 1 (MNAT1), transcript variant 1, mRNA [NM_002431]	769.934	342.469	P	P	-2.6513	0.444803	NM_002431	NM_002431	NM_002431	Hs.509523	4331	ENST00000539616	THC2658247	GO:0000079(regulation of cyclin-dependent protein kinase activity)|GO:0000082(G1/S transition of mitotic cell cycle)|GO:0000086(G2/M transition of mitotic cell cycle)|GO:0000278(mitotic cell cycle)|GO:0000718(nucleotide-excision repair, DNA damage removal)|GO:0005515(protein binding)|GO:0005654(nucleoplasm)|GO:0005675(holo TFIIH complex)|GO:0005737(cytoplasm)|GO:0006281(DNA repair)|GO:0006283(tra…	chr14:61435296-61435355	hs|14q23.1
A_23_P333029	ERICH5	Homo sapiens glutamate-rich 5 (ERICH5), transcript variant 1, mRNA [NM_173549]	337.495	131.505	P	P	-2.65096	0.38965	NM_173549	NM_173549	NM_173549	Hs.171455	203111	ENST00000318528	THC2778730		chr8:99105657-99105716	hs|8q22.2
A_23_P327022	MDFIC	Homo sapiens MyoD family inhibitor domain containing (MDFIC), transcript variant 1, mRNA [NM_199072]	59.3007	4.87172	P	A	-2.64393	0.0821529	NM_199072	NM_199072	NM_199072	Hs.741413	29969	ENST00000257724	THC2564826	GO:0005515(protein binding)|GO:0005634(nucleus)|GO:0005654(nucleoplasm)|GO:0005730(nucleolus)|GO:0005737(cytoplasm)|GO:0005794(Golgi apparatus)|GO:0006351(transcription, DNA-dependent)|GO:0007257(activation of JUN kinase activity)|GO:0008134(transcription factor binding)|GO:0016032(viral reproduction)|GO:0030111(regulation of Wnt receptor signaling pathway)|GO:0030332(cyclin binding)|GO:0030957(T…	chr7:114658631-114658690	hs|7q31.2
A_33_P3230269	GRHL1	Homo sapiens grainyhead-like 1 (Drosophila) (GRHL1), mRNA [NM_198182]	266.582	104.435	P	P	-2.63576	0.391756	NM_198182	NM_198182	NM_198182	Hs.418493	29841	ENST00000324907	THC2465065	GO:0000978(RNA polymerase II core promoter proximal region sequence-specific DNA binding)|GO:0001077(RNA polymerase II core promoter proximal region sequence-specific DNA binding transcription factor activity involved in positive regulation of transcription)|GO:0003700(sequence-specific DNA binding transcription factor activity)|GO:0005634(nucleus)|GO:0005654(nucleoplasm)|GO:0005737(cytoplasm)|GO…	chr2:10142232-10142291	hs|2p25.1
A_33_P3279124	FAM21C	Homo sapiens family with sequence similarity 21, member C (FAM21C), transcript variant 3, mRNA [NM_001169107]	1518.99	678.997	P	P	-2.63519	0.447005	NM_001169107	NM_001169107	NM_001169107	Hs.365286	253725	ENST00000434114	THC2572798	GO:0005515(protein binding)|GO:0005546(phosphatidylinositol-4,5-bisphosphate binding)|GO:0005547(phosphatidylinositol-3,4,5-trisphosphate binding)|GO:0005768(endosome)|GO:0005769(early endosome)|GO:0005886(plasma membrane)|GO:0010314(phosphatidylinositol-5-phosphate binding)|GO:0031901(early endosome membrane)|GO:0032266(phosphatidylinositol-3-phosphate binding)|GO:0042147(retrograde transport, e…	chr10:46250458-46250517	hs|10q11.22
A_33_P3330911	BCAS1	Homo sapiens breast carcinoma amplified sequence 1 (BCAS1), mRNA [NM_003657]	577.363	258.086	P	P	-2.63516	0.447009	NM_003657	NM_003657	NM_003657	Hs.400556	8537	ENST00000371440	THC2464285	GO:0005737(cytoplasm)|GO:0070062(extracellular vesicular exosome)	chr20:52560576-52560517	hs|20q13.2
A_23_P256724	TNFRSF10C	Homo sapiens tumor necrosis factor receptor superfamily, member 10c, decoy without an intracellular domain (TNFRSF10C), mRNA [NM_003841]	57.3168	14.6865	P	A	-2.63029	0.256234	NM_003841	NM_003841	NM_003841	Hs.655801	8794	ENST00000517558	THC2471600	GO:0004888(transmembrane signaling receptor activity)|GO:0005887(integral to plasma membrane)|GO:0006915(apoptotic process)|GO:0007165(signal transduction)|GO:0031225(anchored to membrane)|GO:0045569(TRAIL binding)	chr8:22974483-22974542	hs|8p21.3
A_33_P3223648	CEBPZOS	Homo sapiens CEBPZ opposite strand (CEBPZOS), transcript variant 1, long non-coding RNA [NR_037879]	179.375	70.5381	P	P	-2.62508	0.393243	NR_037879	NR_037879	NR_037879	Hs.743972	100505876	ENST00000406711	THC2538478		chr2:37430462-37430521	hs|2p22.2
A_21_P0014312	SNHG19	small nucleolar RNA host gene 19 (non-protein coding) [Source:HGNC Symbol;Acc:HGNC:49574] [ENST00000563192]	5282.06	2579.2	P	P	-2.62409	0.488294	ENST00000563192	XR_111621	XR_111621	Hs.369728	100507303	ENST00000563192	THC2698032		chr16:2204862-2204803	hs|16p13.3
A_23_P133648	FAM8A1	Homo sapiens family with sequence similarity 8, member A1 (FAM8A1), mRNA [NM_016255]	56.5159	14.5574	P	A	-2.62029	0.257582	NM_016255	NM_016255	NM_016255	Hs.95260	51439	ENST00000259963	THC2465886	GO:0016021(integral to membrane)	chr6:17611415-17611474	hs|6p22.3
A_23_P144916	GFPT2	Homo sapiens glutamine-fructose-6-phosphate transaminase 2 (GFPT2), mRNA [NM_005110]	229.778	90.541	P	P	-2.6194	0.394037	NM_005110	NM_005110	NM_005110	Hs.696497	9945	ENST00000253778	THC2710050	GO:0004360(glutamine-fructose-6-phosphate transaminase (isomerizing) activity)|GO:0005829(cytosol)|GO:0006002(fructose 6-phosphate metabolic process)|GO:0006048(UDP-N-acetylglucosamine biosynthetic process)|GO:0006112(energy reserve metabolic process)|GO:0006488(dolichol-linked oligosaccharide biosynthetic process)|GO:0006541(glutamine metabolic process)|GO:0016051(carbohydrate biosynthetic proce…	chr5:179727826-179727767	hs|5q35.3
A_23_P15101	TMC5	Homo sapiens transmembrane channel-like 5 (TMC5), transcript variant 3, mRNA [NM_024780]	1207.07	542.256	P	P	-2.61898	0.449232	NM_024780	NM_024780	NM_024780	Hs.115838	79838	ENST00000574033	NP1276461	GO:0006811(ion transport)|GO:0016021(integral to membrane)|GO:0070062(extracellular vesicular exosome)	chr16:19509448-19509507	hs|16p12.3
A_23_P348183	C6orf223	Homo sapiens chromosome 6 open reading frame 223 (C6orf223), transcript variant 1, mRNA [NM_153246]	84.035	21.8185	P	P	-2.60515	0.259637	NM_153246	NM_153246	NM_153246	Hs.531926	221416	ENST00000439969	THC2638206		chr6:43971960-43972019	hs|6p21.1
A_33_P3278362	ANKRD2	Homo sapiens ankyrin repeat domain 2 (stretch responsive muscle) (ANKRD2), transcript variant 1, mRNA [NM_001291218]	253.919	100.641	P	P	-2.60288	0.396352	NM_001291218	NM_001291218	NM_001291218	Hs.73708	26287	ENST00000307518	NP373377	GO:0000122(negative regulation of transcription from RNA polymerase II promoter)|GO:0000791(euchromatin)|GO:0005634(nucleus)|GO:0005829(cytosol)|GO:0006936(muscle contraction)|GO:0007517(muscle organ development)|GO:0008307(structural constituent of muscle)|GO:0016605(PML body)|GO:0030017(sarcomere)|GO:0031432(titin binding)|GO:0031674(I band)|GO:0035914(skeletal muscle cell differentiation)|GO:0…	chr10:99343557-99343616	hs|10q24.2
A_24_P409824		septin 7 pseudogene 7 [Source:HGNC Symbol;Acc:HGNC:38043] [ENST00000420492]	65.5029	17.0787	P	A	-2.59713	0.260731	ENST00000420492					ENST00000420492			chr9:101370186-101370247	hs|9q22.33
A_24_P197964	TRIM14	Homo sapiens tripartite motif containing 14 (TRIM14), transcript variant 1, mRNA [NM_014788]	138.376	36.1324	P	P	-2.59431	0.261118	NM_014788	NM_014788	NM_014788	Hs.575631	9830	ENST00000341469	THC2481022	GO:0003674(molecular_function)|GO:0005622(intracellular)|GO:0005737(cytoplasm)|GO:0008270(zinc ion binding)|GO:0032897(negative regulation of viral transcription)|GO:0045087(innate immune response)|GO:0051091(positive regulation of sequence-specific DNA binding transcription factor activity)|GO:0051092(positive regulation of NF-kappaB transcription factor activity)	chr9:100846713-100846654	hs|9q22.33
A_33_P3216467	FAM83E	Homo sapiens family with sequence similarity 83, member E (FAM83E), mRNA [NM_017708]	549.344	250.888	P	P	-2.56517	0.456704	NM_017708	NM_017708	NM_017708	Hs.165803	54854	ENST00000263266	THC2479249		chr19:49104265-49104206	hs|19q13.33
A_23_P128744	BDKRB1	Homo sapiens bradykinin receptor B1 (BDKRB1), mRNA [NM_000710]	781.328	357.033	P	P	-2.56337	0.456956	NM_000710	NM_000710	NM_000710	Hs.525572	623	ENST00000611804	THC2475371	GO:0001933(negative regulation of protein phosphorylation)|GO:0002687(positive regulation of leukocyte migration)|GO:0004947(bradykinin receptor activity)|GO:0005515(protein binding)|GO:0005783(endoplasmic reticulum)|GO:0005886(plasma membrane)|GO:0005887(integral to plasma membrane)|GO:0006954(inflammatory response)|GO:0007204(elevation of cytosolic calcium ion concentration)|GO:0007205(protein …	chr14:96731011-96731070	hs|14q32.2
A_23_P47357	RPS25	Homo sapiens ribosomal protein S25 (RPS25), mRNA [NM_001028]	127383	70482.1	P	P	-2.56033	0.553308	NM_001028	NM_001028	NM_001028	Hs.512676	6230	ENST00000527853	THC2537785	GO:0000184(nuclear-transcribed mRNA catabolic process, nonsense-mediated decay)|GO:0003723(RNA binding)|GO:0005515(protein binding)|GO:0005634(nucleus)|GO:0005730(nucleolus)|GO:0005737(cytoplasm)|GO:0005829(cytosol)|GO:0005840(ribosome)|GO:0006412(translation)|GO:0006413(translational initiation)|GO:0006414(translational elongation)|GO:0006415(translational termination)|GO:0006614(SRP-dependent c…	chr11:118886616-118886557	hs|11q23.3
A_23_P8253	RAET1E	Homo sapiens retinoic acid early transcript 1E (RAET1E), transcript variant 1, mRNA [NM_139165]	165.711	66.7038	P	P	-2.55927	0.402531	NM_139165	NM_139165	NM_139165	Hs.511818	135250	ENST00000367363	NP1459372	GO:0001913(T cell mediated cytotoxicity)|GO:0002474(antigen processing and presentation of peptide antigen via MHC class I)|GO:0005576(extracellular region)|GO:0005886(plasma membrane)|GO:0016021(integral to membrane)|GO:0042267(natural killer cell mediated cytotoxicity)|GO:0042605(peptide antigen binding)|GO:0046703(natural killer cell lectin-like receptor binding)|GO:0050776(regulation of immun…	chr6:150209801-150209742	hs|6q25.1
A_21_P0009685	TMEM167A	Homo sapiens transmembrane protein 167A (TMEM167A), mRNA [NM_174909]	1174.67	539.678	P	P	-2.54577	0.459429	NM_174909	NM_174909	NM_174909	Hs.355606	153339	ENST00000503892	THC2549779	GO:0000139(Golgi membrane)|GO:0016021(integral to membrane)	chr5:82352827-82352768	hs|5q14.2
A_21_P0010243	LOC101928398	Homo sapiens uncharacterized LOC101928398 (LOC101928398), long non-coding RNA [NR_109926]	51.9074	4.69309	P	A	-2.54297	0.0904126	NR_109926	NR_109926	NR_109926		101928398		THC2679889		chr21:40230699-40230758	hs|21q22.2
A_33_P3375541	CD3D	Homo sapiens CD3d molecule, delta (CD3-TCR complex) (CD3D), transcript variant 1, mRNA [NM_000732]	76.8283	6.95919	P	A	-2.54101	0.0905811	NM_000732	NM_000732	NM_000732	Hs.504048	915	ENST00000300692	NP1472268	GO:0003713(transcription coactivator activity)|GO:0004888(transmembrane signaling receptor activity)|GO:0005737(cytoplasm)|GO:0005886(plasma membrane)|GO:0007166(cell surface receptor signaling pathway)|GO:0016021(integral to membrane)|GO:0030217(T cell differentiation)|GO:0031295(T cell costimulation)|GO:0042101(T cell receptor complex)|GO:0042105(alpha-beta T cell receptor complex)|GO:0045059(p…	chr11:118209862-118209803	hs|11q23.3
A_24_P114249	GALNT3	Homo sapiens polypeptide N-acetylgalactosaminyltransferase 3 (GALNT3), mRNA [NM_004482]	324.059	131.466	P	P	-2.53725	0.405687	NM_004482	NM_004482	NM_004482	Hs.170986	2591	ENST00000392701	THC2667323	GO:0000139(Golgi membrane)|GO:0004653(polypeptide N-acetylgalactosaminyltransferase activity)|GO:0005509(calcium ion binding)|GO:0005794(Golgi apparatus)|GO:0005975(carbohydrate metabolic process)|GO:0006493(protein O-linked glycosylation)|GO:0016020(membrane)|GO:0016021(integral to membrane)|GO:0016266(O-glycan processing)|GO:0018242(protein O-linked glycosylation via serine)|GO:0018243(protein …	chr2:166604475-166604416	hs|2q24.3
A_21_P0001369	lnc-PHGDH-2	naa44g03.x1 NCI_CGAP_Kid11 Homo sapiens cDNA clone IMAGE:3259205 3', mRNA sequence [BF431439]	210.913	85.5683	P	P	-2.53713	0.405704	lnc-PHGDH-2:1			Hs.613739					chr1:120389296-120389355	hs|1p12
A_33_P3722568	LINC00685	Homo sapiens long intergenic non-protein coding RNA 685 (LINC00685), transcript variant 1, long non-coding RNA [NR_027232]	315.894	128.334	P	P	-2.53329	0.406257	NR_027232	NR_027232	NR_027232	Hs.575741	283981		THC2502395		chrX:281742-281801	hs|Xp22.33
A_23_P160318	COL16A1	Homo sapiens collagen, type XVI, alpha 1 (COL16A1), mRNA [NM_001856]	849.117	392.31	P	P	-2.52742	0.462021	NM_001856	NM_001856	NM_001856	Hs.368921	1307	ENST00000488128	THC2604098	GO:0005178(integrin binding)|GO:0005515(protein binding)|GO:0005576(extracellular region)|GO:0005578(proteinaceous extracellular matrix)|GO:0005597(collagen type XVI)|GO:0005788(endoplasmic reticulum lumen)|GO:0007155(cell adhesion)|GO:0007229(integrin-mediated signaling pathway)|GO:0007565(female pregnancy)|GO:0022617(extracellular matrix disassembly)|GO:0030198(extracellular matrix organization…	chr1:32118234-32118175	hs|1p35.2
A_22_P00008869	lnc-KLHL22-1	BX093343 Soares_testis_NHT Homo sapiens cDNA clone IMAGp998I161787 ; IMAGE:728535, mRNA sequence [BX093343]	53.4736	4.90716	P	A	-2.52729	0.091768	lnc-KLHL22-1:1		BX093343	Hs.738379			THC2655836		chr22:20878064-20878005	hs|22q11.21
A_23_P28834	PHACTR3	Homo sapiens phosphatase and actin regulator 3 (PHACTR3), transcript variant 1, mRNA [NM_080672]	181.01	49.307	P	P	-2.5137	0.272399	NM_080672	NM_080672	NM_080672	Hs.473218	116154	ENST00000541461	THC2499046	GO:0003779(actin binding)|GO:0004864(protein phosphatase inhibitor activity)|GO:0005654(nucleoplasm)|GO:0008157(protein phosphatase 1 binding)|GO:0008599(protein phosphatase type 1 regulator activity)|GO:0016363(nuclear matrix)|GO:0043086(negative regulation of catalytic activity)	chr20:58422436-58422495	hs|20q13.33
A_33_P3391126	SPINK5	Homo sapiens serine peptidase inhibitor, Kazal type 5 (SPINK5), transcript variant 1, mRNA [NM_001127698]	59.8593	16.3156	P	A	-2.51254	0.272566	NM_001127698	NM_001127698	NM_001127698	Hs.331555	11005	ENST00000359874	THC2485059	GO:0004867(serine-type endopeptidase inhibitor activity)|GO:0005576(extracellular region)|GO:0005737(cytoplasm)|GO:0005783(endoplasmic reticulum)|GO:0005789(endoplasmic reticulum membrane)|GO:0005829(cytosol)|GO:0005938(cell cortex)|GO:0009913(epidermal cell differentiation)|GO:0010951(negative regulation of endopeptidase activity)|GO:0016525(negative regulation of angiogenesis)|GO:0030198(extrac…	chr5:147510878-147510937	hs|5q32
A_33_P3275495	LOC400743	PREDICTED: Homo sapiens uncharacterized LOC400743 (LOC400743), misc_RNA [XR_108366]	44.2243	4.1601	P	A	-2.5012	0.0940682	ENST00000412427	XR_108366	XR_108366	Hs.522935	400743	ENST00000412427	THC2622300		chr1:17521100-17521159	hs|1p36.13
A_32_P117464	MB21D2	Homo sapiens Mab-21 domain containing 2 (MB21D2), mRNA [NM_178496]	266.393	109.497	P	P	-2.50032	0.411035	NM_178496	NM_178496	NM_178496	Hs.151443	151963	ENST00000392452	THC2464786	GO:0032403(protein complex binding)	chr3:192515209-192515150	hs|3q29
A_23_P130906	TEX101	Homo sapiens testis expressed 101 (TEX101), transcript variant 1, mRNA [NM_031451]	38.0237	3.58967	P	A	-2.49742	0.0944063	NM_031451	NM_031451	NM_031451	Hs.97978	83639	ENST00000598265	THC2485024	GO:0002080(acrosomal membrane)|GO:0005886(plasma membrane)|GO:0031225(anchored to membrane)	chr19:43922526-43922585	hs|19q13.31
A_32_P145153	RPL31	Homo sapiens ribosomal protein L31 (RPL31), transcript variant 1, mRNA [NM_000993]	101285	56898.7	P	P	-2.49397	0.56177	NM_000993	NM_000993	NM_000993	Hs.469473	6160	ENST00000490759	THC2465680	GO:0000184(nuclear-transcribed mRNA catabolic process, nonsense-mediated decay)|GO:0003723(RNA binding)|GO:0003735(structural constituent of ribosome)|GO:0005829(cytosol)|GO:0005925(focal adhesion)|GO:0006412(translation)|GO:0006413(translational initiation)|GO:0006414(translational elongation)|GO:0006415(translational termination)|GO:0006614(SRP-dependent cotranslational protein targeting to mem…	chr2:101622437-101622496	hs|2q11.2
A_23_P117971		Human B-cell growth factor (BCGF1) mRNA, complete cds. [M15530]	5394.3	2742.02	P	P	-2.4759	0.508318	ENST00000623879		M15530	Hs.654375		ENST00000623879	THC2490532		chr16:58588342-58588401	hs|16q21
A_33_P3268343	PGAM4	Homo sapiens phosphoglycerate mutase family member 4 (PGAM4), mRNA [NM_001029891]	8301.08	3854.92	P	P	-2.47154	0.464388	NM_001029891	NM_001029891	NM_001029891	Hs.632822	441531	ENST00000334828	THC2465637	GO:0004082(bisphosphoglycerate mutase activity)|GO:0004083(bisphosphoglycerate 2-phosphatase activity)|GO:0004619(phosphoglycerate mutase activity)|GO:0006096(glycolysis)|GO:0016311(dephosphorylation)|GO:0070062(extracellular vesicular exosome)|GO:0097228(sperm principal piece)	chrX:77223520-77223461	hs|Xq21.1
A_33_P3667484	ACTG1P4	Homo sapiens actin gamma 1 pseudogene 4 (ACTG1P4), non-coding RNA [NR_024438]	1600.09	752.203	P	P	-2.47087	0.4701	NR_024438	NR_024438	NR_024438	Hs.721681	648740	ENST00000491397	THC2482509		chr1:104113812-104113871	hs|1p21.1
A_23_P148204	USP47	Homo sapiens ubiquitin specific peptidase 47 (USP47), transcript variant 2, mRNA [NM_017944]	1257.01	590.998	P	P	-2.47044	0.470161	NM_017944	NM_017944	NM_017944	Hs.577256	55031	ENST00000529813	THC2506672	GO:0004197(cysteine-type endopeptidase activity)|GO:0004843(ubiquitin-specific protease activity)|GO:0005515(protein binding)|GO:0005634(nucleus)|GO:0005737(cytoplasm)|GO:0006284(base-excision repair)|GO:0006974(response to DNA damage stimulus)|GO:0010972(negative regulation of G2/M transition of mitotic cell cycle)|GO:0019005(SCF ubiquitin ligase complex)|GO:0030307(positive regulation of cell g…	chr11:11976688-11977582	hs|11p15.3
A_33_P3311668		aa43c10.r1 Soares_NhHMPu_S1 Homo sapiens cDNA clone IMAGE:823698 5', mRNA sequence [AA489744]	43.0061	4.16717	P	A	-2.46997	0.0968972	AA489744		AA489744	Hs.577721					chr12:3866906-3866965	hs|12p13.32
A_33_P3214343		Q1W9F5_9CHON (Q1W9F5) NADH dehydrogenase subunit 2, partial (5%) [THC2601170]	69.968	6.79786	P	A	-2.46716	0.0971567	THC2601170						THC2601170		chr3:111445734-111445793	hs|3q13.2
A_24_P400376	CHCHD2	Homo sapiens coiled-coil-helix-coiled-coil-helix domain containing 2 (CHCHD2), mRNA [NM_016139]	4985.22	2543.16	P	P	-2.4627	0.51014	NM_016139	NM_016139	NM_016139	Hs.389996	51142	ENST00000395422	THC2536338	GO:0005739(mitochondrion)	chr1:015931599-015931658	hs|1p36.21
A_33_P3269208	STX19	Homo sapiens syntaxin 19 (STX19), mRNA [NM_001001850]	161.913	67.5429	P	P	-2.45864	0.417156	NM_001001850	NM_001001850	NM_001001850	Hs.679768	415117	ENST00000315099	THC2485108	GO:0000149(SNARE binding)|GO:0005484(SNAP receptor activity)|GO:0005515(protein binding)|GO:0005886(plasma membrane)|GO:0006886(intracellular protein transport)|GO:0008021(synaptic vesicle)|GO:0012505(endomembrane system)|GO:0016021(integral to membrane)|GO:0031201(SNARE complex)|GO:0031629(synaptic vesicle fusion to presynaptic membrane)|GO:0048278(vesicle docking)	chr3:93733276-93733217	hs|3q11.1
A_33_P3240747	LOC100130899	Homo sapiens uncharacterized LOC100130899 (LOC100130899), long non-coding RNA [NR_039988]	486.777	203.104	P	P	-2.45806	0.417243	NR_039988	NR_039988	NR_039988	Hs.26192	100130899	ENST00000333407	THC2476036		chr22:40432474-40432533	hs|22q13.1
A_24_P84880	LOC148709	Homo sapiens actin pseudogene (LOC148709), non-coding RNA [NR_002929]	522.783	218.352	P	P	-2.45516	0.417672	NR_002929	NR_002929	NR_002929	Hs.162880	148709	ENST00000438944	THC2511484		chr1:202843170-202843229	hs|1q32.1
A_21_P0000778	ZSWIM8-AS1	Homo sapiens ZSWIM8 antisense RNA 1 (ZSWIM8-AS1), long non-coding RNA [NR_038357]	169.504	47.6838	P	P	-2.45234	0.281313	NR_038357	NR_038357	NR_038357	Hs.631828	100507331	ENST00000603027	THC2514363		chr10:75556335-75556276	hs|10q22.2
A_33_P3375809	LOC729970	Homo sapiens hCG2028352-like (LOC729970), long non-coding RNA [NR_033998]	165.612	69.2753	P	P	-2.45094	0.418298	NR_033998	NR_033998	NR_033998	Hs.297988	729970		THC2644805		chr1:95428751-95428810	hs|1p21.3
A_33_P3272231	MFSD2A	Homo sapiens major facilitator superfamily domain containing 2A (MFSD2A), transcript variant 1, mRNA [NM_001136493]	475.99	199.109	P	P	-2.45089	0.418305	NM_001136493	NM_001136493	NM_001136493	Hs.655177	84879	ENST00000480630	NP1165010	GO:0005548(phospholipid transporter activity)|GO:0005737(cytoplasm)|GO:0005789(endoplasmic reticulum membrane)|GO:0005886(plasma membrane)|GO:0005887(integral to plasma membrane)|GO:0015293(symporter activity)|GO:0015908(fatty acid transport)|GO:0015914(phospholipid transport)|GO:0045056(transcytosis)|GO:0055085(transmembrane transport)|GO:0060856(establishment of blood-brain barrier)	chr1:40435568-40435627	hs|1p34.2
A_33_P3360525		AGENCOURT_10185273 NIH_MGC_126 Homo sapiens cDNA clone IMAGE:6562423 5', mRNA sequence [BU535024]	534.424	223.757	P	P	-2.44831	0.418688	BU535024		BU535024	Hs.621182			THC2575041		chr10:97949085-97949026	hs|10q24.1
A_24_P169843		keratin 18 pseudogene 28 [Source:HGNC Symbol;Acc:HGNC:33397] [ENST00000453838]	14796.1	6922.65	P	P	-2.44755	0.467871	ENST00000453838					ENST00000453838			chr1:182928250-182928209	hs|1q25.3
A_33_P3233550	RTN4	Homo sapiens reticulon 4 (RTN4), transcript variant 1, mRNA [NM_020532]	31876.2	16819.7	P	P	-2.44652	0.527656	NM_020532	NM_020532	NM_020532	Hs.637850	57142	ENST00000402434	THC2562159	GO:0001525(angiogenesis)|GO:0005515(protein binding)|GO:0005622(intracellular)|GO:0005635(nuclear envelope)|GO:0005783(endoplasmic reticulum)|GO:0005886(plasma membrane)|GO:0006915(apoptotic process)|GO:0007413(axonal fasciculation)|GO:0021801(cerebral cortex radial glia guided migration)|GO:0030176(integral to endoplasmic reticulum membrane)|GO:0030308(negative regulation of cell growth)|GO:0030…	chr2:55200009-55199950	hs|2p16.1
[truncated: 155 more rows]
